# Supplementary material for: μ-Oxalato-κ4 O 1,O 2:O 1′,O 2′-bis­[diaqua­(2,2′-bipyridyl-κ2 N,N′)zinc] bis­[2-(1H-benzotriazol-1-yl)acetate] hexa­hydrate
Source: Acta Crystallogr Sect E Struct Rep Online. 2012 Jan 21;68(Pt 2):m196. doi: 10.1107/S1600536812001778 (PMC3274917; doi:10.1107/S1600536812001778)
Supplement: Supplementary file 1 [file e-68-0m196-sup1.cif]

##############################################################################
#                                                                            #
# This CIF contains the data in a paper accepted for publication in          #
# Acta Crystallographica Section E. It conforms to the requirements of       #
# Notes for Authors for Acta Crystallographica Section E, and has been       #
# peer reviewed under the auspices of the IUCr Commission on Journals.       #
#                                                                            #
# Full details of the Crystallographic Information File format               #
# are given in the paper "The Crystallographic Information File (CIF):       #
# a New Standard Archive File for Crystallography" by S. R. Hall, F. H.      #
# Allen and I. D. Brown [Acta Cryst. (1991), A47, 655-685].                  #
#                                                                            #
# The current version of the core CIF dictionary is obtainable from          #
# ftp://ftp.iucr.org/pub/cif_core.dic.                                       #
#                                                                            #
# Software is freely available for graphical display of the structure(s)     #
# in this CIF. For information consult the CIF software page                 #
# http://www.iucr.org/resources/cif/software.                                #
#                                                                            #
# This file may be used for bona fide research purposes within the           #
# scientific community so long as proper attribution is given to the journal # 
# article from which it was obtained.                                        #
#                                                                            #
##############################################################################
data_global
_audit_creation_method     'form.cif (version 2.0)'
_journal_data_validation_number     ?
_journal_date_recd_electronic     2012-01-08
_journal_date_accepted     2012-01-14
_journal_name_full     'Acta Crystallographica, Section E'
_journal_year     2012
_journal_volume     68
_journal_issue      2
_journal_page_first     m196
_journal_page_last     m196
_journal_paper_category     QM
_journal_paper_doi     10.1107/S1600536812001778
_journal_coeditor_code     CV5232
_publ_contact_author_name     'Dr. Ling Zeng'
_publ_contact_author_address
;  College of Chemistry and Chemical Engineering of Bohai University,
Jinzhou, Liaoning 121000
People's Republic of China
;
_publ_contact_author_email     zengling1976@163.com
_publ_contact_author_fax     '+86 416 3400302'
_publ_contact_author_phone     '+86 416 3400302'
_publ_section_title
;\
\m-Oxalato-\k^4^<i>O</i>^1^,<i>O</i>^2^:<i>O</i>^1'^,<i>O</i>^2'^-bis[diaqua(2,\
2'-bipyridyl-\k^2^<i>N</i>,<i>N</i>')zinc]
bis[2-(1<i>H</i>-benzotriazol-1-yl)acetate] hexahydrate
;
loop_
    _publ_author_name
    _publ_author_footnote
    _publ_author_address
    'Ling Zeng' .
;
College of Chemistry and Chemical Engineering of Bohai University,
Jinzhou, Liaoning 121000
People's Republic of China
;
    'Qinglin Wang' .
;
College of Chemistry and Chemical Engineering of Bohai University,
Jinzhou, Liaoning 121000
People's Republic of China
;
_publ_section_synopsis     .
data_I
_chemical_name_systematic
;
\m-Oxalato-\k^4^<i>O</i>^1^,<i>O</i>^2^:<i>O</i>^1'^,<i>O</i>^2'^-
bis[diaqua(2,2'-bipyridyl-\k^2^<i>N</i>,<i>N</i>')zinc]
bis[2-(1<i>H</i>-benzotriazol-1-yl)acetate] hexahydrate
;
_chemical_name_common     ?
_chemical_formula_moiety     'C22 H24 N4 O8 Zn2 2+, 2(C8 H6 N3 O2 -), 6(H2 O)'
_chemical_formula_sum     'C38 H48 N10 O18 Zn2'
_chemical_formula_iupac
                     '[Zn2 (C2 O4) (C10 H8 N2 )2 (H2 O)4] (C8 H6 N3 O2)2, 6H2 O'
_chemical_formula_weight     1063.60
_chemical_melting_point     ?
_symmetry_cell_setting     monoclinic
_symmetry_space_group_name_H-M     'P 21/c'
_symmetry_space_group_name_Hall     '-P 2ybc'
loop_
    _symmetry_equiv_pos_as_xyz
    'x, y, z'
    '-x, y+1/2, -z+1/2'
    '-x, -y, -z'
    'x, -y-1/2, z-1/2'
_cell_length_a     16.791(2)
_cell_length_b     18.218(2)
_cell_length_c     7.7461(9)
_cell_angle_alpha     90.00
_cell_angle_beta     92.233(2)
_cell_angle_gamma     90.00
_cell_volume     2367.7(5)
_cell_formula_units_Z     2
_cell_measurement_reflns_used     721
_cell_measurement_theta_min     2.43
_cell_measurement_theta_max     16.94
_cell_measurement_temperature     295
_exptl_crystal_description     block
_exptl_crystal_colour     colourless
_exptl_crystal_size_max     0.22
_exptl_crystal_size_mid     0.19
_exptl_crystal_size_min     0.17
_exptl_crystal_density_diffrn     1.492
_exptl_crystal_density_meas     ?
_exptl_crystal_density_method     'not measured'
_exptl_crystal_F_000     1100
_exptl_absorpt_coefficient_mu     1.095
_exptl_absorpt_correction_type     multi-scan
_exptl_absorpt_process_details     '(SADABS; Sheldrick, 1996)'
_exptl_absorpt_correction_T_min     0.7946
_exptl_absorpt_correction_T_max     0.8357
_exptl_special_details
;
;
_diffrn_ambient_temperature     295
_diffrn_radiation_type     MoK\a
_diffrn_radiation_wavelength     0.71073
_diffrn_radiation_source     'fine-focus sealed tube'
_diffrn_radiation_monochromator     graphite
_diffrn_measurement_device_type     'Bruker APEXII CCD area-detector'
_diffrn_measurement_method     '\f and \w scans'
_diffrn_detector_area_resol_mean     ?
_diffrn_reflns_number     12364
_diffrn_reflns_av_R_equivalents     0.0921
_diffrn_reflns_av_sigmaI/netI     0.1097
_diffrn_reflns_theta_min     1.21
_diffrn_reflns_theta_max     25.05
_diffrn_reflns_theta_full     25.05
_diffrn_measured_fraction_theta_max     1.000
_diffrn_measured_fraction_theta_full     1.000
_diffrn_reflns_limit_h_min     -19
_diffrn_reflns_limit_h_max     19
_diffrn_reflns_limit_k_min     -14
_diffrn_reflns_limit_k_max     21
_diffrn_reflns_limit_l_min     -8
_diffrn_reflns_limit_l_max     9
_diffrn_standards_number     0
_diffrn_standards_interval_count     .
_diffrn_standards_interval_time     .
_diffrn_standards_decay_%     0
_refine_special_details
;
Refinement of <i>F</i>^2^ against ALL reflections. The weighted <i>R</i>-factor
<i>wR</i> and goodness of fit <i>S</i> are based on <i>F</i>^2^, conventional
<i>R</i>-factors <i>R</i> are based on <i>F</i>, with <i>F</i> set to zero for
negative <i>F</i>^2^. The threshold expression of <i>F</i>^2^ >
\s(<i>F</i>^2^) is used only for calculating <i>R</i>-factors(gt) <i>etc</i>.
and is not relevant to the choice of reflections for refinement.
<i>R</i>-factors based on <i>F</i>^2^ are statistically about twice as large
as those based on <i>F</i>, and <i>R</i>- factors based on ALL data will be
even larger.
;
_reflns_number_total     4193
_reflns_number_gt     2281
_reflns_threshold_expression     I>2sigma(I)
_refine_ls_structure_factor_coef     Fsqd
_refine_ls_matrix_type     full
_refine_ls_R_factor_all     0.1174
_refine_ls_R_factor_gt     0.0541
_refine_ls_wR_factor_gt     0.0889
_refine_ls_wR_factor_ref     0.1110
_refine_ls_goodness_of_fit_ref     0.999
_refine_ls_restrained_S_all     0.999
_refine_ls_number_reflns     4193
_refine_ls_number_parameters     307
_refine_ls_number_restraints     0
_refine_ls_hydrogen_treatment     constr
_refine_ls_weighting_scheme     calc
_refine_ls_weighting_details
         'calc w=1/[\s^2^(Fo^2^)+(0.0272P)^2^+0.0437P] where P=(Fo^2^+2Fc^2^)/3'
_atom_sites_solution_hydrogens     geom
_atom_sites_solution_primary     direct
_atom_sites_solution_secondary     difmap
_refine_ls_shift/su_max     0.001
_refine_ls_shift/su_mean     0.000
_refine_diff_density_max     0.362
_refine_diff_density_min     -0.344
_refine_ls_extinction_method     none
_refine_ls_extinction_coef     ?
loop_
    _atom_type_symbol
    _atom_type_description
    _atom_type_scat_dispersion_real
    _atom_type_scat_dispersion_imag
    _atom_type_scat_source
    'C' 'C' 0.0033 0.0016
                         'International Tables Vol C Tables 4.2.6.8 and 6.1.1.4'
    'H' 'H' 0.0000 0.0000
                         'International Tables Vol C Tables 4.2.6.8 and 6.1.1.4'
    'N' 'N' 0.0061 0.0033
                         'International Tables Vol C Tables 4.2.6.8 and 6.1.1.4'
    'O' 'O' 0.0106 0.0060
                         'International Tables Vol C Tables 4.2.6.8 and 6.1.1.4'
    'Zn' 'Zn' 0.2839 1.4301
                         'International Tables Vol C Tables 4.2.6.8 and 6.1.1.4'
_computing_data_collection     'APEX2 (Bruker, 2005)'
_computing_cell_refinement     'SAINT (Bruker, 2005)'
_computing_data_reduction     'SAINT (Bruker, 2005)'
_computing_structure_solution     'SHELXS97 (Sheldrick, 2008)'
_computing_structure_refinement     'SHELXL97 (Sheldrick, 2008)'
_computing_molecular_graphics     'SHELXTL (Sheldrick, 2008)'
_computing_publication_material     'SHELXTL (Sheldrick, 2008)'
loop_
    _atom_site_type_symbol
    _atom_site_label
    _atom_site_fract_x
    _atom_site_fract_y
    _atom_site_fract_z
    _atom_site_U_iso_or_equiv
    _atom_site_adp_type
    _atom_site_calc_flag
    _atom_site_refinement_flags
    _atom_site_occupancy
    _atom_site_symmetry_multiplicity
    _atom_site_disorder_assembly
    _atom_site_disorder_group
    Zn Zn1 0.08736(3) 0.56912(3) 0.76609(7) 0.03784(19) Uani d . 1 1 . .
    O O1 0.10766(17) 0.54817(17) 1.0267(4) 0.0483(9) Uani d . 1 1 . .
    H H1 0.1536 0.5424 1.0748 0.072 Uiso d R 1 1 . .
    H H2 0.0745 0.5505 1.1068 0.072 Uiso d R 1 1 . .
    O O2 -0.00201(17) 0.48940(17) 0.7246(4) 0.0383(8) Uani d . 1 1 . .
    O O3 0.18133(18) 0.49957(18) 0.7310(4) 0.0555(10) Uani d . 1 1 . .
    H H3 0.2113 0.4760 0.8025 0.083 Uiso d R 1 1 . .
    H H4 0.1885 0.4809 0.6322 0.083 Uiso d R 1 1 . .
    O O4 0.07157(17) 0.56750(17) 0.4867(4) 0.0390(8) Uani d . 1 1 . .
    O O5 0.1949(2) 0.4297(2) 0.4293(4) 0.0653(11) Uani d . 1 1 . .
    H H20 0.2112 0.4586 0.3520 0.098 Uiso d R 1 1 . .
    H H19 0.2295 0.3957 0.4355 0.098 Uiso d R 1 1 . .
    O O6 0.3061(2) 0.3209(2) 0.4586(5) 0.0900(14) Uani d . 1 1 . .
    H H21 0.3154 0.3293 0.5654 0.135 Uiso d R 1 1 . .
    H H22 0.3118 0.2745 0.4541 0.135 Uiso d R 1 1 . .
    O O7 0.3566(2) 0.31526(19) 0.8153(4) 0.0694(11) Uani d . 1 1 . .
    H H23 0.3347 0.3469 0.8786 0.104 Uiso d R 1 1 . .
    H H24 0.4063 0.3241 0.8240 0.104 Uiso d R 1 1 . .
    O O8 0.25638(19) 0.5197(2) 0.1510(4) 0.0537(10) Uani d . 1 1 . .
    O O9 0.27760(19) 0.4289(2) -0.0328(4) 0.0565(10) Uani d . 1 1 . .
    N N1 0.0028(2) 0.6530(2) 0.8248(5) 0.0403(10) Uani d . 1 1 . .
    N N2 0.1533(2) 0.6665(2) 0.7435(5) 0.0389(10) Uani d . 1 1 . .
    N N3 0.4175(2) 0.5278(2) 0.2341(5) 0.0464(11) Uani d . 1 1 . .
    N N4 0.4561(3) 0.5771(3) 0.1360(5) 0.0610(13) Uani d . 1 1 . .
    N N5 0.4813(3) 0.6316(3) 0.2316(6) 0.0641(14) Uani d . 1 1 . .
    C C1 -0.0722(3) 0.6424(3) 0.8689(7) 0.0564(15) Uani d . 1 1 . .
    H H1A -0.0907 0.5944 0.8752 0.068 Uiso calc R 1 1 . .
    C C2 -0.1237(3) 0.6982(3) 0.9056(8) 0.0672(18) Uani d . 1 1 . .
    H H2A -0.1756 0.6887 0.9371 0.081 Uiso calc R 1 1 . .
    C C3 -0.0953(3) 0.7691(3) 0.8937(7) 0.0691(18) Uani d . 1 1 . .
    H H3A -0.1284 0.8088 0.9154 0.083 Uiso calc R 1 1 . .
    C C4 -0.0182(3) 0.7806(3) 0.8497(7) 0.0583(16) Uani d . 1 1 . .
    H H4A 0.0016 0.8281 0.8423 0.070 Uiso calc R 1 1 . .
    C C5 0.0301(3) 0.7216(3) 0.8165(6) 0.0396(13) Uani d . 1 1 . .
    C C6 0.1144(3) 0.7296(3) 0.7702(5) 0.0371(12) Uani d . 1 1 . .
    C C7 0.1519(3) 0.7963(3) 0.7562(6) 0.0530(15) Uani d . 1 1 . .
    H H7 0.1242 0.8392 0.7782 0.064 Uiso calc R 1 1 . .
    C C8 0.2308(3) 0.8002(3) 0.7098(7) 0.0622(16) Uani d . 1 1 . .
    H H8 0.2564 0.8452 0.6995 0.075 Uiso calc R 1 1 . .
    C C9 0.2693(3) 0.7360(3) 0.6799(7) 0.0671(17) Uani d . 1 1 . .
    H H9 0.3221 0.7363 0.6479 0.080 Uiso calc R 1 1 . .
    C C10 0.2292(3) 0.6708(3) 0.6975(7) 0.0551(15) Uani d . 1 1 . .
    H H10 0.2563 0.6274 0.6763 0.066 Uiso calc R 1 1 . .
    C C11 0.0221(3) 0.5225(3) 0.4331(6) 0.0340(12) Uani d . 1 1 . .
    C C12 0.2985(3) 0.4722(3) 0.0863(6) 0.0417(13) Uani d . 1 1 . .
    C C13 0.3843(3) 0.4627(3) 0.1566(7) 0.0503(14) Uani d . 1 1 . .
    H H13A 0.3857 0.4237 0.2419 0.060 Uiso calc R 1 1 . .
    H H13B 0.4173 0.4477 0.0628 0.060 Uiso calc R 1 1 . .
    C C14 0.4181(3) 0.5520(3) 0.4017(6) 0.0436(14) Uani d . 1 1 . .
    C C15 0.3893(3) 0.5221(3) 0.5522(7) 0.0544(15) Uani d . 1 1 . .
    H H15 0.3615 0.4780 0.5526 0.065 Uiso calc R 1 1 . .
    C C16 0.4046(3) 0.5618(4) 0.6991(7) 0.0648(17) Uani d . 1 1 . .
    H H16 0.3867 0.5441 0.8033 0.078 Uiso calc R 1 1 . .
    C C17 0.4460(3) 0.6276(4) 0.6982(8) 0.0690(19) Uani d . 1 1 . .
    H H17 0.4556 0.6522 0.8022 0.083 Uiso calc R 1 1 . .
    C C18 0.4729(3) 0.6575(3) 0.5508(8) 0.0623(17) Uani d . 1 1 . .
    H H18 0.4992 0.7024 0.5512 0.075 Uiso calc R 1 1 . .
    C C19 0.4590(3) 0.6175(3) 0.3982(7) 0.0494(14) Uani d . 1 1 . .
loop_
    _atom_site_aniso_label
    _atom_site_aniso_U_11
    _atom_site_aniso_U_22
    _atom_site_aniso_U_33
    _atom_site_aniso_U_12
    _atom_site_aniso_U_13
    _atom_site_aniso_U_23
    Zn1 0.0404(3) 0.0329(3) 0.0401(3) 0.0014(3) 0.0005(2) -0.0017(3)
    O1 0.0378(19) 0.069(3) 0.0375(19) 0.0022(18) -0.0002(16) 0.0059(18)
    O2 0.0428(19) 0.042(2) 0.0297(19) -0.0046(17) -0.0003(15) 0.0015(16)
    O3 0.067(2) 0.058(3) 0.041(2) 0.027(2) -0.0024(18) -0.0063(18)
    O4 0.0385(18) 0.0355(19) 0.043(2) -0.0073(18) 0.0026(15) 0.0050(17)
    O5 0.077(3) 0.071(3) 0.049(2) 0.011(2) 0.0104(19) -0.001(2)
    O6 0.108(3) 0.070(3) 0.091(3) 0.029(3) -0.004(3) -0.006(2)
    O7 0.070(3) 0.059(3) 0.080(3) -0.004(2) 0.014(2) -0.008(2)
    O8 0.045(2) 0.059(3) 0.057(2) 0.012(2) -0.0001(18) -0.011(2)
    O9 0.056(2) 0.054(2) 0.058(2) 0.010(2) -0.0149(18) -0.014(2)
    N1 0.037(2) 0.040(3) 0.044(3) 0.003(2) 0.001(2) -0.002(2)
    N2 0.044(3) 0.034(3) 0.039(2) -0.002(2) 0.005(2) -0.002(2)
    N3 0.041(2) 0.060(3) 0.038(3) 0.001(3) 0.000(2) -0.002(3)
    N4 0.059(3) 0.084(4) 0.041(3) -0.016(3) 0.005(2) 0.007(3)
    N5 0.066(3) 0.076(4) 0.051(3) -0.012(3) 0.007(3) 0.003(3)
    C1 0.046(3) 0.051(4) 0.073(4) 0.001(3) 0.003(3) -0.011(3)
    C2 0.041(3) 0.061(4) 0.101(5) -0.004(3) 0.013(3) -0.016(4)
    C3 0.051(4) 0.061(4) 0.096(5) 0.015(3) 0.010(3) -0.021(4)
    C4 0.050(3) 0.038(3) 0.086(4) 0.002(3) 0.002(3) -0.018(3)
    C5 0.043(3) 0.035(3) 0.040(3) 0.002(3) 0.000(2) -0.009(3)
    C6 0.047(3) 0.033(3) 0.031(3) 0.001(3) -0.003(2) 0.001(2)
    C7 0.059(4) 0.040(3) 0.059(4) -0.004(3) 0.001(3) 0.004(3)
    C8 0.057(4) 0.043(4) 0.087(5) -0.017(3) 0.009(3) 0.011(3)
    C9 0.048(4) 0.059(4) 0.095(5) -0.004(3) 0.017(3) 0.010(4)
    C10 0.051(4) 0.043(4) 0.072(4) 0.005(3) 0.015(3) 0.001(3)
    C11 0.035(3) 0.025(3) 0.042(3) 0.004(2) 0.001(2) 0.007(2)
    C12 0.041(3) 0.047(4) 0.036(3) -0.001(3) -0.004(3) 0.009(3)
    C13 0.048(3) 0.055(4) 0.048(3) 0.008(3) -0.002(3) -0.009(3)
    C14 0.030(3) 0.066(4) 0.034(3) 0.005(3) -0.001(2) 0.001(3)
    C15 0.043(3) 0.071(4) 0.049(4) 0.004(3) 0.007(3) 0.007(3)
    C16 0.052(4) 0.095(5) 0.048(4) 0.007(4) 0.011(3) 0.000(4)
    C17 0.049(4) 0.108(6) 0.049(4) 0.020(4) -0.010(3) -0.020(4)
    C18 0.053(4) 0.069(4) 0.065(4) 0.001(3) -0.007(3) -0.009(4)
    C19 0.039(3) 0.062(4) 0.047(4) 0.002(3) -0.001(3) -0.009(3)
_geom_special_details
;
All e.s.d.'s (except the e.s.d. in the dihedral angle between two l.s. planes)
are estimated using the full covariance matrix. The cell e.s.d.'s are taken
into account individually in the estimation of e.s.d.'s in distances, angles
and torsion angles; correlations between e.s.d.'s in cell parameters are only
used when they are defined by crystal symmetry. An approximate (isotropic)
treatment of cell e.s.d.'s is used for estimating e.s.d.'s involving l.s.
planes.
;
loop_
    _geom_bond_atom_site_label_1
    _geom_bond_atom_site_label_2
    _geom_bond_site_symmetry_2
    _geom_bond_distance
    _geom_bond_publ_flag
    Zn1 O3 . 2.050(3) ?
    Zn1 O1 . 2.070(3) ?
    Zn1 N2 . 2.102(4) ?
    Zn1 O2 . 2.104(3) ?
    Zn1 N1 . 2.147(4) ?
    Zn1 O4 . 2.171(3) ?
    O1 H1 . 0.8501 ?
    O1 H2 . 0.8500 ?
    O2 C11 3_566 1.273(5) ?
    O3 H3 . 0.8500 ?
    O3 H4 . 0.8500 ?
    O4 C11 . 1.229(5) ?
    O5 H20 . 0.8500 ?
    O5 H19 . 0.8501 ?
    O6 H21 . 0.8501 ?
    O6 H22 . 0.8499 ?
    O7 H23 . 0.8499 ?
    O7 H24 . 0.8500 ?
    O8 C12 . 1.236(6) ?
    O9 C12 . 1.253(5) ?
    N1 C1 . 1.332(6) ?
    N1 C5 . 1.333(6) ?
    N2 C10 . 1.339(6) ?
    N2 C6 . 1.343(6) ?
    N3 N4 . 1.357(5) ?
    N3 C14 . 1.371(6) ?
    N3 C13 . 1.433(6) ?
    N4 N5 . 1.300(6) ?
    N5 C19 . 1.381(6) ?
    C1 C2 . 1.371(7) ?
    C1 H1A . 0.9300 ?
    C2 C3 . 1.381(7) ?
    C2 H2A . 0.9300 ?
    C3 C4 . 1.368(7) ?
    C3 H3A . 0.9300 ?
    C4 C5 . 1.376(6) ?
    C4 H4A . 0.9300 ?
    C5 C6 . 1.481(6) ?
    C6 C7 . 1.374(6) ?
    C7 C8 . 1.387(7) ?
    C7 H7 . 0.9300 ?
    C8 C9 . 1.361(7) ?
    C8 H8 . 0.9300 ?
    C9 C10 . 1.374(7) ?
    C9 H9 . 0.9300 ?
    C10 H10 . 0.9300 ?
    C11 O2 3_566 1.273(5) ?
    C11 C11 3_566 1.534(9) ?
    C12 C13 . 1.530(6) ?
    C13 H13A . 0.9700 ?
    C13 H13B . 0.9700 ?
    C14 C19 . 1.377(7) ?
    C14 C15 . 1.390(6) ?
    C15 C16 . 1.364(7) ?
    C15 H15 . 0.9300 ?
    C16 C17 . 1.386(8) ?
    C16 H16 . 0.9300 ?
    C17 C18 . 1.358(7) ?
    C17 H17 . 0.9300 ?
    C18 C19 . 1.401(7) ?
    C18 H18 . 0.9300 ?
loop_
    _geom_angle_atom_site_label_1
    _geom_angle_atom_site_label_2
    _geom_angle_atom_site_label_3
    _geom_angle_site_symmetry_1
    _geom_angle_site_symmetry_3
    _geom_angle
    _geom_angle_publ_flag
    O3 Zn1 O1 . . 85.24(12) ?
    O3 Zn1 N2 . . 95.73(15) ?
    O1 Zn1 N2 . . 99.77(13) ?
    O3 Zn1 O2 . . 95.81(13) ?
    O1 Zn1 O2 . . 96.37(12) ?
    N2 Zn1 O2 . . 160.85(13) ?
    O3 Zn1 N1 . . 170.72(14) ?
    O1 Zn1 N1 . . 90.57(13) ?
    N2 Zn1 N1 . . 76.80(16) ?
    O2 Zn1 N1 . . 92.88(14) ?
    O3 Zn1 O4 . . 85.65(11) ?
    O1 Zn1 O4 . . 168.31(12) ?
    N2 Zn1 O4 . . 88.43(13) ?
    O2 Zn1 O4 . . 77.28(11) ?
    N1 Zn1 O4 . . 99.48(13) ?
    Zn1 O1 H1 . . 124.2 ?
    Zn1 O1 H2 . . 128.0 ?
    H1 O1 H2 . . 107.2 ?
    C11 O2 Zn1 3_566 . 115.1(3) ?
    Zn1 O3 H3 . . 131.7 ?
    Zn1 O3 H4 . . 120.2 ?
    H3 O3 H4 . . 106.5 ?
    C11 O4 Zn1 . . 113.6(3) ?
    H20 O5 H19 . . 104.5 ?
    H21 O6 H22 . . 101.7 ?
    H23 O7 H24 . . 105.8 ?
    C1 N1 C5 . . 118.6(5) ?
    C1 N1 Zn1 . . 126.2(4) ?
    C5 N1 Zn1 . . 115.2(3) ?
    C10 N2 C6 . . 117.7(4) ?
    C10 N2 Zn1 . . 125.6(4) ?
    C6 N2 Zn1 . . 116.7(3) ?
    N4 N3 C14 . . 109.4(4) ?
    N4 N3 C13 . . 120.0(4) ?
    C14 N3 C13 . . 130.7(5) ?
    N5 N4 N3 . . 109.8(4) ?
    N4 N5 C19 . . 107.2(5) ?
    N1 C1 C2 . . 123.7(5) ?
    N1 C1 H1A . . 118.1 ?
    C2 C1 H1A . . 118.1 ?
    C1 C2 C3 . . 117.2(5) ?
    C1 C2 H2A . . 121.4 ?
    C3 C2 H2A . . 121.4 ?
    C4 C3 C2 . . 119.4(5) ?
    C4 C3 H3A . . 120.3 ?
    C2 C3 H3A . . 120.3 ?
    C3 C4 C5 . . 119.9(5) ?
    C3 C4 H4A . . 120.1 ?
    C5 C4 H4A . . 120.1 ?
    N1 C5 C4 . . 121.1(5) ?
    N1 C5 C6 . . 116.0(4) ?
    C4 C5 C6 . . 122.9(5) ?
    N2 C6 C7 . . 121.1(5) ?
    N2 C6 C5 . . 115.4(4) ?
    C7 C6 C5 . . 123.5(5) ?
    C6 C7 C8 . . 120.8(5) ?
    C6 C7 H7 . . 119.6 ?
    C8 C7 H7 . . 119.6 ?
    C9 C8 C7 . . 117.6(5) ?
    C9 C8 H8 . . 121.2 ?
    C7 C8 H8 . . 121.2 ?
    C8 C9 C10 . . 119.3(5) ?
    C8 C9 H9 . . 120.4 ?
    C10 C9 H9 . . 120.4 ?
    N2 C10 C9 . . 123.4(5) ?
    N2 C10 H10 . . 118.3 ?
    C9 C10 H10 . . 118.3 ?
    O4 C11 O2 . 3_566 126.0(4) ?
    O4 C11 C11 . 3_566 117.8(6) ?
    O2 C11 C11 3_566 3_566 116.2(6) ?
    O8 C12 O9 . . 126.2(5) ?
    O8 C12 C13 . . 118.7(5) ?
    O9 C12 C13 . . 115.1(5) ?
    N3 C13 C12 . . 113.6(4) ?
    N3 C13 H13A . . 108.8 ?
    C12 C13 H13A . . 108.8 ?
    N3 C13 H13B . . 108.8 ?
    C12 C13 H13B . . 108.8 ?
    H13A C13 H13B . . 107.7 ?
    N3 C14 C19 . . 104.2(4) ?
    N3 C14 C15 . . 132.7(5) ?
    C19 C14 C15 . . 123.1(5) ?
    C16 C15 C14 . . 115.6(6) ?
    C16 C15 H15 . . 122.2 ?
    C14 C15 H15 . . 122.2 ?
    C15 C16 C17 . . 122.2(6) ?
    C15 C16 H16 . . 118.9 ?
    C17 C16 H16 . . 118.9 ?
    C18 C17 C16 . . 122.3(6) ?
    C18 C17 H17 . . 118.9 ?
    C16 C17 H17 . . 118.9 ?
    C17 C18 C19 . . 116.8(6) ?
    C17 C18 H18 . . 121.6 ?
    C19 C18 H18 . . 121.6 ?
    C14 C19 N5 . . 109.5(5) ?
    C14 C19 C18 . . 120.0(5) ?
    N5 C19 C18 . . 130.5(6) ?
loop_
    _geom_torsion_atom_site_label_1
    _geom_torsion_atom_site_label_2
    _geom_torsion_atom_site_label_3
    _geom_torsion_atom_site_label_4
    _geom_torsion_site_symmetry_1
    _geom_torsion_site_symmetry_2
    _geom_torsion_site_symmetry_3
    _geom_torsion_site_symmetry_4
    _geom_torsion
    _geom_torsion_publ_flag
    O3 Zn1 O2 C11 . . . 3_566 -83.7(3) ?
    O1 Zn1 O2 C11 . . . 3_566 -169.5(3) ?
    N2 Zn1 O2 C11 . . . 3_566 43.1(6) ?
    N1 Zn1 O2 C11 . . . 3_566 99.6(3) ?
    O4 Zn1 O2 C11 . . . 3_566 0.5(3) ?
    O3 Zn1 O4 C11 . . . . 95.5(3) ?
    O1 Zn1 O4 C11 . . . . 56.6(7) ?
    N2 Zn1 O4 C11 . . . . -168.7(3) ?
    O2 Zn1 O4 C11 . . . . -1.5(3) ?
    N1 Zn1 O4 C11 . . . . -92.3(3) ?
    O1 Zn1 N1 C1 . . . . -78.5(4) ?
    N2 Zn1 N1 C1 . . . . -178.4(4) ?
    O2 Zn1 N1 C1 . . . . 18.0(4) ?
    O4 Zn1 N1 C1 . . . . 95.5(4) ?
    O1 Zn1 N1 C5 . . . . 100.9(3) ?
    N2 Zn1 N1 C5 . . . . 1.0(3) ?
    O2 Zn1 N1 C5 . . . . -162.7(3) ?
    O4 Zn1 N1 C5 . . . . -85.1(3) ?
    O3 Zn1 N2 C10 . . . . 7.4(4) ?
    O1 Zn1 N2 C10 . . . . 93.5(4) ?
    O2 Zn1 N2 C10 . . . . -119.4(5) ?
    N1 Zn1 N2 C10 . . . . -178.2(4) ?
    O4 Zn1 N2 C10 . . . . -78.1(4) ?
    O3 Zn1 N2 C6 . . . . -175.8(3) ?
    O1 Zn1 N2 C6 . . . . -89.6(3) ?
    O2 Zn1 N2 C6 . . . . 57.4(6) ?
    N1 Zn1 N2 C6 . . . . -1.3(3) ?
    O4 Zn1 N2 C6 . . . . 98.8(3) ?
    C14 N3 N4 N5 . . . . -0.1(6) ?
    C13 N3 N4 N5 . . . . -179.9(4) ?
    N3 N4 N5 C19 . . . . 0.4(6) ?
    C5 N1 C1 C2 . . . . 0.5(8) ?
    Zn1 N1 C1 C2 . . . . 179.8(4) ?
    N1 C1 C2 C3 . . . . 0.7(9) ?
    C1 C2 C3 C4 . . . . -1.1(9) ?
    C2 C3 C4 C5 . . . . 0.5(9) ?
    C1 N1 C5 C4 . . . . -1.1(7) ?
    Zn1 N1 C5 C4 . . . . 179.4(4) ?
    C1 N1 C5 C6 . . . . 178.8(4) ?
    Zn1 N1 C5 C6 . . . . -0.6(5) ?
    C3 C4 C5 N1 . . . . 0.7(8) ?
    C3 C4 C5 C6 . . . . -179.3(5) ?
    C10 N2 C6 C7 . . . . -2.1(7) ?
    Zn1 N2 C6 C7 . . . . -179.2(3) ?
    C10 N2 C6 C5 . . . . 178.6(4) ?
    Zn1 N2 C6 C5 . . . . 1.5(5) ?
    N1 C5 C6 N2 . . . . -0.6(6) ?
    C4 C5 C6 N2 . . . . 179.4(4) ?
    N1 C5 C6 C7 . . . . -179.9(4) ?
    C4 C5 C6 C7 . . . . 0.1(8) ?
    N2 C6 C7 C8 . . . . 1.6(7) ?
    C5 C6 C7 C8 . . . . -179.0(5) ?
    C6 C7 C8 C9 . . . . -0.4(8) ?
    C7 C8 C9 C10 . . . . -0.3(9) ?
    C6 N2 C10 C9 . . . . 1.4(8) ?
    Zn1 N2 C10 C9 . . . . 178.2(4) ?
    C8 C9 C10 N2 . . . . -0.2(9) ?
    Zn1 O4 C11 O2 . . . 3_566 -179.8(4) ?
    Zn1 O4 C11 C11 . . . 3_566 2.1(6) ?
    N4 N3 C13 C12 . . . . -89.2(5) ?
    C14 N3 C13 C12 . . . . 91.0(6) ?
    O8 C12 C13 N3 . . . . -25.8(7) ?
    O9 C12 C13 N3 . . . . 155.1(4) ?
    N4 N3 C14 C19 . . . . -0.2(5) ?
    C13 N3 C14 C19 . . . . 179.6(5) ?
    N4 N3 C14 C15 . . . . -178.1(5) ?
    C13 N3 C14 C15 . . . . 1.6(9) ?
    N3 C14 C15 C16 . . . . 177.1(5) ?
    C19 C14 C15 C16 . . . . -0.5(7) ?
    C14 C15 C16 C17 . . . . 0.2(8) ?
    C15 C16 C17 C18 . . . . 1.0(9) ?
    C16 C17 C18 C19 . . . . -1.8(8) ?
    N3 C14 C19 N5 . . . . 0.4(5) ?
    C15 C14 C19 N5 . . . . 178.6(5) ?
    N3 C14 C19 C18 . . . . -178.5(4) ?
    C15 C14 C19 C18 . . . . -0.3(8) ?
    N4 N5 C19 C14 . . . . -0.5(6) ?
    N4 N5 C19 C18 . . . . 178.3(5) ?
    C17 C18 C19 C14 . . . . 1.4(8) ?
    C17 C18 C19 N5 . . . . -177.2(5) ?
loop_
    _geom_hbond_atom_site_label_D
    _geom_hbond_atom_site_label_H
    _geom_hbond_atom_site_label_A
    _geom_hbond_site_symmetry_A
    _geom_hbond_distance_DH
    _geom_hbond_distance_HA
    _geom_hbond_distance_DA
    _geom_hbond_angle_DHA
    O7 H24 N5 3_666 0.85 2.11 2.924(6) 159.8
    O6 H22 O7 4_565 0.85 2.11 2.859(5) 146.3
    O1 H2 O2 3_567 0.85 1.96 2.755(4) 155.3
    O7 H23 O9 1_556 0.85 1.92 2.748(5) 165.8
    O3 H3 O9 1_556 0.85 1.87 2.718(4) 176.8
    O1 H1 O8 1_556 0.85 1.85 2.692(4) 171.0
    O6 H21 O7 . 0.85 2.05 2.860(5) 160.2
    O5 H19 O6 . 0.85 1.88 2.728(5) 177.8
    O5 H20 O8 . 0.85 2.08 2.928(5) 174.1
    O3 H4 O5 . 0.85 1.83 2.678(4) 171.7
