# Supplementary material for: μ-Oxalato-κ4 O 1,O 2:O 1′,O 2′-bis­[diaqua­(2,2′-bipyridyl-κ2 N,N′)zinc] bis­[2-(1H-benzotriazol-1-yl)acetate] hexa­hydrate
Source: Acta Crystallogr Sect E Struct Rep Online. 2012 Jan 21;68(Pt 2):m196. doi: 10.1107/S1600536812001778 (PMC3274917; doi:10.1107/S1600536812001778)
Supplement: Supplementary file 2 [file e-68-0m196-Isup2.hkl]

# 
# h,k,l, Fc-squared, Fo-squared, sigma(Fo-squared) and status flag 
# 
data_I
_shelx_title ' 1 in P2(1)/c' 
_shelx_refln_list_code          4 
_shelx_F_calc_maximum      281.63 
_exptl_crystal_F_000      1100.00 
_reflns_d_resolution_high  0.8393 
 
loop_ 
 _symmetry_equiv_pos_as_xyz 
 'x, y, z' 
 '-x, y+1/2, -z+1/2' 
 '-x, -y, -z' 
 'x, -y-1/2, z-1/2' 
 
_cell_length_a    16.7910 
_cell_length_b    18.2175 
_cell_length_c     7.7461 
_cell_angle_alpha  90.000 
_cell_angle_beta   92.233 
_cell_angle_gamma  90.000 
 
_shelx_F_squared_multiplier     1.000 
 
loop_ 
 _refln_index_h 
 _refln_index_k 
 _refln_index_l 
 _refln_F_squared_calc 
 _refln_F_squared_meas 
 _refln_F_squared_sigma 
 _refln_observed_status 
   1   0   0    20855.54    18496.67    678.42 o 
   2   0   0    15418.05    15370.06    576.05 o 
   3   0   0       94.82       29.41     21.44 o 
   4   0   0      341.78      282.35     34.51 o 
   5   0   0     3138.96     3012.02    121.49 o 
   6   0   0    12861.06    11798.45    361.76 o 
   7   0   0      210.57      345.74     50.53 o 
   8   0   0      316.96      419.95     59.31 o 
   9   0   0     1141.48     1280.43    154.63 o 
  10   0   0     6711.84     6923.32    267.08 o 
  11   0   0     9775.04     9402.58    343.77 o 
  12   0   0     3616.95     3641.28    222.26 o 
  13   0   0     2261.21     2492.19    169.35 o 
  14   0   0       27.27      -34.31     60.08 o 
  15   0   0        1.95       22.77     51.04 o 
  16   0   0      712.33      850.36    124.12 o 
  17   0   0      177.30      163.70     56.03 o 
  18   0   0      412.39      603.79     95.74 o 
  19   0   0       52.40       98.41     68.87 o 
   1   1   0     4209.49     3865.99    110.04 o 
   2   1   0     5543.68     5458.68    127.37 o 
   3   1   0     5136.56     5148.32    131.82 o 
   4   1   0     7608.70     7438.10    162.83 o 
   5   1   0    11944.62    11854.08    250.97 o 
   6   1   0     2435.91     2495.41     80.99 o 
   7   1   0      186.20      129.48     32.87 o 
   8   1   0      824.37      708.99     88.57 o 
   9   1   0      536.67      601.37     52.38 o 
  10   1   0      171.94      185.81     36.12 o 
  11   1   0      247.23      284.98     43.54 o 
  12   1   0      208.20      208.15     59.58 o 
  13   1   0      652.58      586.58    126.99 o 
  14   1   0      369.35      334.02     59.59 o 
  15   1   0      256.55      194.48     47.18 o 
  16   1   0       50.38       67.20     39.35 o 
  17   1   0      127.73       29.44     39.65 o 
  18   1   0       58.28       90.77     48.61 o 
  19   1   0       41.15       67.51     47.44 o 
   0   2   0    25517.61    23667.43    869.30 o 
   1   2   0      438.85      362.74     51.66 o 
   2   2   0     2824.43     2663.76     90.25 o 
   3   2   0      217.53      223.36     17.82 o 
   4   2   0     1467.13     1289.69     57.99 o 
   5   2   0     2306.56     2476.61     67.91 o 
   6   2   0    13948.75    13446.90    254.10 o 
   7   2   0      411.17      379.92     30.93 o 
   8   2   0     2485.88     2414.02     73.26 o 
   9   2   0      659.85      679.54     45.52 o 
  10   2   0     5551.98     5444.76    129.84 o 
  11   2   0     3450.18     3445.73    121.35 o 
  12   2   0     2277.18     2274.59     97.28 o 
  13   2   0      266.50      285.78     43.09 o 
  14   2   0        1.59      -43.02     28.68 o 
  15   2   0       54.80        6.25     33.31 o 
  16   2   0       10.95      -14.25     36.31 o 
  17   2   0      107.72       87.74     46.66 o 
  18   2   0      218.12      176.94     51.21 o 
  19   2   0       34.70        2.25     47.77 o 
   1   3   0     1329.02     1398.97     58.51 o 
   2   3   0     2541.63     2491.37     91.65 o 
   3   3   0    79313.32    76544.35   1629.52 o 
   4   3   0     2349.68     2311.39     80.51 o 
   5   3   0     7537.58     7236.93    149.27 o 
   6   3   0     2628.23     2604.50     75.56 o 
   7   3   0     2494.44     2528.77     77.85 o 
   8   3   0    11182.12    10357.56    216.08 o 
   9   3   0     4294.89     3995.36    112.98 o 
  10   3   0      962.95      774.24     79.60 o 
  11   3   0      412.06      356.01     43.57 o 
  12   3   0      128.98      124.45     34.92 o 
  13   3   0     2373.00     2320.26    121.74 o 
  14   3   0     1613.76     1805.05     97.36 o 
  15   3   0     1034.69     1105.18     82.14 o 
  16   3   0      327.39      303.73     62.78 o 
  17   3   0       48.64       34.64     43.91 o 
  18   3   0        1.56      -17.54     42.58 o 
  19   3   0      398.98      512.87     73.03 o 
   0   4   0     8232.66     7826.02    233.98 o 
   1   4   0     8628.57     8294.30    200.64 o 
   2   4   0     4340.24     4615.28    126.40 o 
   3   4   0     6491.18     6423.41    167.98 o 
   4   4   0      512.19      539.46     41.32 o 
   5   4   0     5644.54     5493.96    158.40 o 
   6   4   0       20.35      -11.28     18.17 o 
   7   4   0     3173.05     3131.24    100.59 o 
   8   4   0     2325.61     2240.30     81.57 o 
   9   4   0      160.93      156.21     31.26 o 
  10   4   0     1182.52     1246.54     89.69 o 
  11   4   0       64.71       63.46     28.33 o 
  12   4   0       24.10        3.41     25.94 o 
  13   4   0      956.80     1037.69     75.04 o 
  14   4   0      293.03      295.72     54.80 o 
  15   4   0       80.84       13.15     47.53 o 
  16   4   0       32.88       31.61     38.48 o 
  17   4   0        1.91       19.36     40.55 o 
  18   4   0        0.27      -49.68     55.94 o 
  19   4   0        4.81       52.49     67.53 o 
   1   5   0     3920.90     3622.53    107.20 o 
   2   5   0     4396.30     4165.66    121.46 o 
   3   5   0    29825.03    29781.12    664.30 o 
   4   5   0    17944.69    17299.28    406.13 o 
   5   5   0     1758.74     1743.12     79.12 o 
   6   5   0       39.03       41.53     24.85 o 
   7   5   0     8898.08     8609.79    239.82 o 
   8   5   0     1420.46     1390.76     90.61 o 
   9   5   0     6205.55     6182.43    207.16 o 
  10   5   0      122.76      118.87     40.01 o 
  11   5   0     1176.99     1081.23    103.90 o 
  12   5   0      515.03      495.07     67.31 o 
  13   5   0     1387.18     1346.72    108.97 o 
  14   5   0      115.93      105.76     62.60 o 
  15   5   0      446.54      571.39     79.90 o 
  16   5   0      172.36      151.81     61.19 o 
  17   5   0       85.34      150.03     64.16 o 
  18   5   0        9.40       44.68     61.01 o 
  19   5   0      135.68      164.80     75.06 o 
   0   6   0       76.46      130.19     29.84 o 
   1   6   0     3873.02     3785.28    115.75 o 
   2   6   0     2537.77     2416.03     86.98 o 
   3   6   0     1093.16     1062.91    118.53 o 
   4   6   0     4746.27     4946.40    149.03 o 
   5   6   0    15447.08    15948.43    388.12 o 
   6   6   0    22097.64    21638.92    514.26 o 
   7   6   0     4275.32     4247.67    148.61 o 
   8   6   0     2990.96     2968.84    122.22 o 
   9   6   0        1.10       -6.59     29.04 o 
  10   6   0     1111.21     1263.96    214.41 o 
  11   6   0     2392.47     2519.95    131.95 o 
  12   6   0      250.62      307.75     57.77 o 
  13   6   0       67.78       57.29     44.17 o 
  14   6   0        8.16       25.41     42.71 o 
  15   6   0       60.34       57.24     54.06 o 
  16   6   0      768.59      906.79    101.74 o 
  17   6   0      928.77     1010.09    113.90 o 
  18   6   0      201.94      302.03     79.04 o 
  19   6   0      131.30      161.05     76.20 o 
   1   7   0       76.50       34.01     19.40 o 
   2   7   0     5446.25     5191.83    243.21 o 
   3   7   0      901.85      911.98     59.69 o 
   4   7   0     1004.59     1080.88     91.56 o 
   5   7   0     1163.37     1317.15    118.43 o 
   6   7   0      704.74      846.63     66.78 o 
   7   7   0     2145.59     2100.81    105.27 o 
   8   7   0      100.73       75.34     35.71 o 
   9   7   0       53.31       43.31     35.35 o 
  10   7   0      240.77      220.15     48.98 o 
  11   7   0      258.41      276.31     93.00 o 
  12   7   0       27.98       62.79     57.05 o 
  13   7   0      951.08      810.10    112.81 o 
  14   7   0       18.55        3.74     62.85 o 
  15   7   0      408.10      344.69     71.71 o 
  16   7   0        2.16      -29.54     52.24 o 
  17   7   0        0.32       -4.44     53.90 o 
  18   7   0       26.51      113.29    101.98 o 
   0   8   0    17916.16    17320.69    510.39 o 
   1   8   0     3574.25     3501.12    104.02 o 
   2   8   0      347.98      428.35     66.98 o 
   3   8   0       38.99       43.26     23.42 o 
   4   8   0    10743.62    10781.28    348.64 o 
   5   8   0     6060.00     5746.29    215.95 o 
   6   8   0     8016.73     7501.79    350.32 o 
   7   8   0     3607.63     3498.22    208.58 o 
   8   8   0      849.04      844.31     76.23 o 
   9   8   0       17.69       25.43     34.88 o 
  10   8   0      966.96      934.58    195.44 o 
  11   8   0      285.68      398.97    123.97 o 
  12   8   0      673.35      846.26     90.95 o 
  13   8   0      478.88      460.09     75.72 o 
  14   8   0      398.19      262.24     67.06 o 
  15   8   0      190.25      334.35     71.35 o 
  16   8   0      767.32      669.18     95.46 o 
  17   8   0      216.59      199.18     72.92 o 
  18   8   0      328.85      316.97     83.49 o 
   1   9   0      279.58      405.44     50.32 o 
   2   9   0     6127.93     5817.13    177.37 o 
   3   9   0     3025.47     2928.79    172.32 o 
   4   9   0     2422.04     2477.21    108.98 o 
   5   9   0       71.20       60.54     28.40 o 
   6   9   0      177.85      250.48     44.83 o 
   7   9   0      385.48      379.38     54.90 o 
   8   9   0     2707.52     2570.10    268.97 o 
   9   9   0     3249.77     3406.72    160.62 o 
  10   9   0      762.24      941.58     97.92 o 
  11   9   0      759.33      807.55     89.70 o 
  12   9   0      539.30      797.39     92.96 o 
  13   9   0       30.99       -8.75     45.34 o 
  14   9   0     1705.54     1876.97    139.31 o 
  15   9   0      296.89      330.62     86.27 o 
  16   9   0       55.03       80.26     63.95 o 
  17   9   0       12.03        8.56     60.27 o 
  18   9   0        6.57      -10.09     78.24 o 
   0  10   0     2357.99     2312.41    275.03 o 
   1  10   0      107.15       45.96     33.77 o 
   2  10   0     1690.87     1681.91    137.32 o 
   3  10   0        3.59        0.02     26.24 o 
   4  10   0      799.09      782.42     68.66 o 
   5  10   0     2150.03     2067.57    107.83 o 
   6  10   0     3128.62     3350.90    138.70 o 
   7  10   0      401.37      358.56     53.80 o 
   8  10   0      164.64      106.13     40.84 o 
   9  10   0        5.76       35.74     39.82 o 
  10  10   0      789.76      769.14     84.26 o 
  11  10   0      204.05      239.85     76.20 o 
  12  10   0      288.10      389.88     73.46 o 
  13  10   0       65.57       62.48     99.19 o 
  14  10   0       21.77       84.12     55.57 o 
  15  10   0       16.78       13.65     55.59 o 
  16  10   0      150.55       60.60     62.15 o 
  17  10   0       33.83      -23.98     72.95 o 
   1  11   0      546.89      505.69     50.16 o 
   2  11   0     5111.02     4681.74    142.21 o 
   3  11   0     8063.09     7756.66    234.24 o 
   4  11   0     3714.88     3670.37    144.57 o 
   5  11   0       41.97        1.18     30.44 o 
   6  11   0      431.47      492.87    100.94 o 
   7  11   0     1070.14     1225.22     94.60 o 
   8  11   0     3124.41     3434.15    153.18 o 
   9  11   0     2132.50     2337.62    135.34 o 
  10  11   0     1214.60     1439.65    114.38 o 
  11  11   0       89.31       71.93     48.52 o 
  12  11   0       26.18       62.57     51.71 o 
  13  11   0      238.26      351.84     85.03 o 
  14  11   0      734.49     1086.70    181.82 o 
  15  11   0      574.20      541.22    107.66 o 
  16  11   0       49.86      148.95    148.42 o 
  17  11   0        9.22      -20.93     80.50 o 
   0  12   0     1285.52     1310.46    111.75 o 
   1  12   0     1701.58     1941.56     93.90 o 
   2  12   0      155.12      145.71     34.91 o 
   3  12   0        0.03        3.18     30.97 o 
   4  12   0       17.46       32.39     35.71 o 
   5  12   0      226.19      187.95     47.84 o 
   6  12   0        9.51        6.84     34.41 o 
   7  12   0      304.08      300.43     56.40 o 
   8  12   0      196.82      107.51     47.48 o 
   9  12   0        6.75      -11.32     55.15 o 
  10  12   0      121.83      216.24     59.81 o 
  11  12   0      978.00      951.23    114.88 o 
  12  12   0      547.46      511.53     83.78 o 
  13  12   0      187.00        0.24     55.12 o 
  14  12   0       47.11      -16.34     55.50 o 
  15  12   0       19.96      129.03    102.75 o 
  16  12   0       12.17      105.12     83.89 o 
   1  13   0      213.13      245.14     46.86 o 
   2  13   0      396.08      432.03     53.00 o 
   3  13   0     2497.77     2646.75    115.36 o 
   4  13   0     1114.00     1132.83     93.81 o 
   5  13   0        1.13      -19.49     33.24 o 
   6  13   0      310.69      195.33     50.35 o 
   7  13   0       71.47       61.46     81.79 o 
   8  13   0     1291.62     1332.20    154.02 o 
   9  13   0     1080.24     1135.87    184.37 o 
  10  13   0      327.55      224.01     84.39 o 
  11  13   0       32.41       18.60     47.01 o 
  12  13   0        5.57       22.08     52.57 o 
  13  13   0       81.64      -22.88     59.28 o 
  14  13   0      175.82       81.24     81.76 o 
  15  13   0       69.88       37.31     82.45 o 
  16  13   0       22.01      105.37     90.27 o 
   0  14   0     4894.24     4838.03    302.46 o 
   1  14   0     5920.12     5738.64    179.09 o 
   2  14   0     1967.04     2125.22    107.78 o 
   3  14   0      136.20       94.43     38.44 o 
   4  14   0       12.73       28.45     41.68 o 
   5  14   0     1086.46     1286.53    103.74 o 
   6  14   0     1082.73     1052.11     96.52 o 
   7  14   0      963.97      989.95    198.41 o 
   8  14   0      328.16      302.76     66.54 o 
   9  14   0       20.80      -25.13     47.16 o 
  10  14   0      561.96      737.73    134.75 o 
  11  14   0     1764.96     1951.55    145.04 o 
  12  14   0     1050.91     1249.17    199.80 o 
  13  14   0      302.25      315.35     83.29 o 
  14  14   0       61.26      -63.03     72.00 o 
  15  14   0       22.62      121.98    135.53 o 
   1  15   0      118.52      152.09     43.15 o 
   2  15   0        5.27      -21.29     34.64 o 
   3  15   0       83.24       27.61     44.09 o 
   4  15   0      131.95      186.16     48.51 o 
   5  15   0        0.41       11.51     45.17 o 
   6  15   0       36.20       79.14     50.26 o 
   7  15   0        1.45        6.03     46.16 o 
   8  15   0        4.52       65.86     53.07 o 
   9  15   0       70.19       65.21     64.63 o 
  10  15   0        1.78       29.95     56.83 o 
  11  15   0       15.56      113.72     65.35 o 
  12  15   0       14.95      -30.72     57.65 o 
  13  15   0       39.67       33.67    121.67 o 
  14  15   0       28.00      -59.36    112.08 o 
   0  16   0      960.43      853.10    228.39 o 
   1  16   0      258.01      277.86     52.91 o 
   2  16   0        1.58       13.57     38.27 o 
   3  16   0      271.08      220.43     57.17 o 
   4  16   0      524.63      519.72     67.52 o 
   5  16   0     1223.43     1015.93    154.75 o 
   6  16   0      992.34      919.87    209.66 o 
   7  16   0     1163.81     1364.51    119.05 o 
   8  16   0      414.78      342.14     72.71 o 
   9  16   0        8.48       92.08     57.15 o 
  10  16   0      120.96       36.63     69.80 o 
  11  16   0      556.97      666.51    129.85 o 
  12  16   0      239.09       87.08    124.22 o 
  13  16   0       60.75      -21.67    112.23 o 
   1  17   0       50.75       45.46     42.18 o 
   2  17   0      380.57      476.51     69.54 o 
   3  17   0     1065.38     1105.84     94.79 o 
   4  17   0      600.26      608.35     75.70 o 
   5  17   0      576.34      603.01     75.64 o 
   6  17   0       34.14      -58.00     72.43 o 
   7  17   0      265.24      258.86     68.25 o 
   8  17   0      721.59      778.11    342.08 o 
   9  17   0      432.51      389.37    101.90 o 
  10  17   0      265.58      166.45     99.62 o 
  11  17   0       42.86       51.78    114.63 o 
  12  17   0        1.26       62.39    128.94 o 
   0  18   0       22.16      -29.55     56.87 o 
   1  18   0      182.51      156.47     51.17 o 
   2  18   0       43.84       15.33     41.22 o 
   3  18   0       32.21       20.84     55.01 o 
   4  18   0        2.03      -15.37     43.22 o 
   5  18   0        9.75       -0.27     42.80 o 
   6  18   0       36.82       78.03     56.44 o 
   7  18   0        0.10       89.37     76.52 o 
   8  18   0        3.67       15.56     76.47 o 
   9  18   0       28.19       10.52    112.54 o 
  10  18   0        3.29     -130.76    100.04 o 
  11  18   0        5.33      -20.98    119.58 o 
   1  19   0      372.67      274.51     61.83 o 
   2  19   0      780.20      862.13    125.44 o 
   3  19   0     1427.06     1480.47    205.28 o 
   4  19   0      535.92      413.46     81.49 o 
   5  19   0      221.07      142.70     69.89 o 
   6  19   0        0.12       40.12     58.18 o 
   7  19   0      269.56      347.23     94.72 o 
   8  19   0      367.63      681.96    128.46 o 
   9  19   0      181.34      328.25    161.61 o 
   0  20   0     1187.42     1321.82    154.84 o 
   1  20   0      233.86      250.85     81.82 o 
   2  20   0      102.60      121.47     74.48 o 
   3  20   0       64.92       34.96     61.40 o 
   4  20   0       13.01       28.98     63.00 o 
   5  20   0      363.49      360.25     85.18 o 
   6  20   0      350.24      238.52     83.22 o 
   7  20   0       82.59       38.39    108.71 o 
   1  21   0       88.47        4.39     78.29 o 
   2  21   0        6.70       89.46     87.14 o 
   3  21   0       35.58      -15.03     62.95 o 
   4  21   0       49.28       50.25     67.59 o 
   5  21   0        8.38       45.77     66.37 o 
 -19   1   1      278.47      257.34     61.12 o 
 -18   1   1      178.74      165.01     49.97 o 
 -17   1   1       66.72       25.28     69.73 o 
 -16   1   1      256.42      162.15     77.79 o 
 -15   1   1     1358.98     1309.63    142.66 o 
 -14   1   1     1725.47     1916.08    145.43 o 
 -13   1   1     1191.60     1230.19     89.92 o 
 -12   1   1      580.92      571.63     63.79 o 
 -11   1   1     1089.81     1224.51     80.56 o 
 -10   1   1     1912.05     2020.17     95.35 o 
  -9   1   1     4821.62     4321.51    134.15 o 
  -8   1   1     9155.05     8047.15    232.61 o 
  -7   1   1     3237.73     2971.42     95.80 o 
  -6   1   1     2630.06     2818.80     88.21 o 
  -5   1   1     3319.64     3111.21     91.45 o 
  -4   1   1     5619.88     5277.32    143.86 o 
  -3   1   1     3247.42     3170.91    114.42 o 
  -2   1   1    29421.47    30862.40    808.45 o 
  -1   1   1      201.35      214.97     32.93 o 
   0   1   1      111.72       95.28     20.51 o 
   1   1   1     2244.35     2067.05     97.57 o 
   2   1   1     3844.61     3752.15    153.11 o 
   3   1   1     6320.38     6274.49    135.58 o 
   4   1   1     2842.18     3010.84    110.46 o 
   5   1   1    14087.61    14053.46    256.26 o 
   6   1   1      277.44      242.03     31.35 o 
   7   1   1       18.48        6.43     15.77 o 
   8   1   1      554.12      512.46     40.07 o 
   9   1   1     3449.01     3365.71     99.32 o 
  10   1   1     2091.82     2089.29     82.56 o 
  11   1   1        9.18        8.79     25.63 o 
  12   1   1      244.57      259.63     41.85 o 
  13   1   1      276.51      378.62     47.48 o 
  14   1   1     1316.10     1366.40    109.61 o 
  15   1   1      232.11      220.45     37.57 o 
  16   1   1      203.21      167.86     41.27 o 
  17   1   1       59.97       26.74     38.92 o 
  18   1   1        1.10       26.98     41.48 o 
  19   1   1       63.08       78.08     48.47 o 
 -19   2   1      244.16      346.02     77.34 o 
 -18   2   1      273.23      347.45     69.51 o 
 -17   2   1      578.23      546.84     69.64 o 
 -16   2   1      212.60      201.64     41.76 o 
 -15   2   1      182.11      284.70    118.34 o 
 -14   2   1      230.74      296.36     54.07 o 
 -13   2   1     2168.74     2172.51    165.54 o 
 -12   2   1     2571.68     2682.96    142.17 o 
 -11   2   1     2301.76     2217.01    121.80 o 
 -10   2   1     4983.60     4858.43    150.32 o 
  -9   2   1       18.74       -3.79     23.76 o 
  -8   2   1     1503.01     1428.91     72.29 o 
  -7   2   1      518.75      492.55     48.90 o 
  -6   2   1     4932.78     4700.97    145.04 o 
  -5   2   1     5228.79     5101.67    147.34 o 
  -4   2   1     4039.61     4205.00    121.26 o 
  -3   2   1     2043.80     1893.18     84.14 o 
  -2   2   1     3607.33     3259.89    118.42 o 
  -1   2   1    13957.29    13898.17    301.91 o 
   0   2   1    11489.20    11182.20    302.03 o 
   1   2   1    22671.26    22056.59    576.25 o 
   2   2   1      344.24      367.12     21.84 o 
   3   2   1     2736.90     2694.68     69.79 o 
   4   2   1     3185.85     2921.77     71.18 o 
   5   2   1       25.61       37.45     15.00 o 
   6   2   1     6083.68     6019.04    131.49 o 
   7   2   1     1287.76     1199.63     57.53 o 
   8   2   1      133.56      143.27     24.21 o 
   9   2   1      488.17      607.52     40.69 o 
  10   2   1      517.17      550.79     48.12 o 
  11   2   1      572.14      551.83     50.34 o 
  12   2   1      425.62      501.72     53.06 o 
  13   2   1      490.97      565.39     73.12 o 
  14   2   1        0.14       -3.66     29.63 o 
  15   2   1        2.11       10.22     44.73 o 
  16   2   1       42.21        5.54     37.18 o 
  17   2   1      392.33      449.44     54.68 o 
  18   2   1        3.44       -5.92     39.65 o 
  19   2   1       30.41       55.23     50.86 o 
 -19   3   1       41.97      -34.95     54.26 o 
 -18   3   1        7.55       37.22     50.35 o 
 -17   3   1        0.47       19.13     43.48 o 
 -16   3   1       95.60      122.17     49.03 o 
 -15   3   1       37.51       48.29     39.88 o 
 -14   3   1      140.00      159.85     44.78 o 
 -13   3   1        0.75       -6.16     31.54 o 
 -12   3   1       33.02       -5.50     25.26 o 
 -11   3   1        0.97      -12.35     35.71 o 
 -10   3   1     1439.43     1238.47     90.33 o 
  -9   3   1     2398.88     2443.72    174.81 o 
  -8   3   1      840.95      845.13     67.45 o 
  -7   3   1      135.86      157.22     33.68 o 
  -6   3   1       10.60       -7.82     18.16 o 
  -5   3   1     4764.17     4751.13    108.73 o 
  -4   3   1     1130.14     1135.44     42.55 o 
  -3   3   1      403.17      420.97     29.62 o 
  -2   3   1    19105.14    18636.60    357.39 o 
  -1   3   1      740.63      710.35     37.20 o 
   0   3   1      835.87      953.82     36.14 o 
   1   3   1     8666.71     8551.42    177.51 o 
   2   3   1     1118.95     1071.52     70.08 o 
   3   3   1      455.79      435.26     25.59 o 
   4   3   1     1448.44     1381.54     71.11 o 
   5   3   1    10931.44    11360.39    218.75 o 
   6   3   1      415.68      472.57     33.99 o 
   7   3   1      743.81      661.06     55.47 o 
   8   3   1     2200.38     2198.88    173.66 o 
   9   3   1     1603.04     1511.60     77.28 o 
  10   3   1     1351.45     1516.72    114.38 o 
  11   3   1       45.77       45.60     27.94 o 
  12   3   1      640.52      711.73     60.09 o 
  13   3   1       98.61       36.24     30.49 o 
  14   3   1      182.13      145.60     43.68 o 
  15   3   1      101.96       81.31     43.82 o 
  16   3   1        3.67      -35.56     40.95 o 
  17   3   1        2.28      -57.36     44.98 o 
  18   3   1        1.22       33.05     51.84 o 
  19   3   1       20.46      -26.13     61.09 o 
 -19   4   1      399.89      364.98     97.04 o 
 -18   4   1      616.23      763.38    159.12 o 
 -17   4   1     1046.94     1076.58     99.58 o 
 -16   4   1      832.11      831.52     98.22 o 
 -15   4   1      809.06      790.22     81.65 o 
 -14   4   1       20.97       27.01     37.89 o 
 -13   4   1     1050.28     1118.38     86.62 o 
 -12   4   1     2687.48     2743.87    149.56 o 
 -11   4   1     2476.30     2488.51    188.69 o 
 -10   4   1     2450.51     2260.33    101.32 o 
  -9   4   1      394.06      394.72     46.78 o 
  -8   4   1     6535.16     6001.59    161.77 o 
  -7   4   1    13685.65    13993.55    303.20 o 
  -6   4   1     6146.19     5918.60    150.11 o 
  -5   4   1     7056.96     6867.90    162.76 o 
  -4   4   1    30203.32    30140.56    574.60 o 
  -3   4   1      635.25      637.38     54.32 o 
  -2   4   1     6236.39     6162.60    164.17 o 
  -1   4   1     1260.54     1263.25     48.34 o 
   0   4   1     4370.53     3880.95     97.27 o 
   1   4   1     3360.19     3345.80    157.48 o 
   2   4   1     4421.17     4555.10    111.24 o 
   3   4   1       87.93       77.68     18.09 o 
   4   4   1     1373.57     1306.82    102.10 o 
   5   4   1      323.60      309.26     35.34 o 
   6   4   1     3728.55     3737.21    109.36 o 
   7   4   1     9936.46     9352.68    221.16 o 
   8   4   1     2122.26     2043.34     85.14 o 
   9   4   1      631.96      726.10     58.28 o 
  10   4   1     2194.88     2278.17    100.60 o 
  11   4   1     2083.42     2059.13    101.65 o 
  12   4   1      425.57      396.94     58.93 o 
  13   4   1      691.96      802.48     75.92 o 
  14   4   1      158.20      104.47     67.27 o 
  15   4   1       16.30       11.93     39.55 o 
  16   4   1      332.78      272.41     57.79 o 
  17   4   1      556.99      386.24     87.67 o 
  18   4   1      221.48      223.24     78.57 o 
  19   4   1      122.19       91.51     71.95 o 
 -19   5   1       65.16      141.53     64.81 o 
 -18   5   1       91.17      141.28     59.46 o 
 -17   5   1      151.48       69.36     49.59 o 
 -16   5   1      336.94      304.05     61.25 o 
 -15   5   1      402.56      322.09     59.55 o 
 -14   5   1      356.61      309.61     88.20 o 
 -13   5   1       46.89      -17.93     31.60 o 
 -12   5   1      166.11       59.35     34.44 o 
 -11   5   1      806.76      857.50     70.44 o 
 -10   5   1      313.52      309.19     45.67 o 
  -9   5   1     1331.72     1287.59     77.14 o 
  -8   5   1      188.68      123.47     30.45 o 
  -7   5   1     7705.55     7813.04    193.63 o 
  -6   5   1     1884.91     1708.32     72.28 o 
  -5   5   1     2135.44     2244.53    111.08 o 
  -4   5   1      662.73      629.20     45.85 o 
  -3   5   1      251.90      436.63     36.34 o 
  -2   5   1       91.37       98.92     27.20 o 
  -1   5   1      222.05      309.90     43.93 o 
   0   5   1      147.06      158.30     24.74 o 
   1   5   1      162.32      165.83     25.01 o 
   2   5   1     1721.58     1665.98     66.45 o 
   3   5   1     3262.90     3185.69    103.37 o 
   4   5   1     4440.31     4475.13    174.32 o 
   5   5   1      560.72      581.82     63.85 o 
   6   5   1      322.45      371.67     52.14 o 
   7   5   1     2522.82     2523.53     97.02 o 
   8   5   1       29.60       19.35     24.38 o 
   9   5   1     2182.67     2189.84     94.74 o 
  10   5   1      282.47      347.83     47.63 o 
  11   5   1      165.74      182.70     41.70 o 
  12   5   1        4.19        8.34     31.67 o 
  13   5   1      366.19      388.68     55.49 o 
  14   5   1      357.23      350.71    104.36 o 
  15   5   1      190.33       79.83     44.98 o 
  16   5   1        0.54       -9.71     43.53 o 
  17   5   1       11.23       41.71     58.01 o 
  18   5   1       23.90       73.54     59.47 o 
  19   5   1       83.25       87.13     86.54 o 
 -19   6   1      270.62      368.95    122.59 o 
 -18   6   1      126.56      137.37     91.34 o 
 -17   6   1      422.48      445.00     91.85 o 
 -16   6   1      101.85      103.13     49.51 o 
 -15   6   1       67.52       50.91     44.25 o 
 -14   6   1       89.78      110.53     45.07 o 
 -13   6   1      239.27      298.43     54.19 o 
 -12   6   1        7.88      -43.85     29.23 o 
 -11   6   1      140.86      123.23     38.01 o 
 -10   6   1     1370.58     1484.22     87.68 o 
  -9   6   1      173.51      147.68     34.20 o 
  -8   6   1     2332.80     2399.08    113.74 o 
  -7   6   1     1502.01     1524.29     87.81 o 
  -6   6   1     2413.63     2644.99    105.62 o 
  -5   6   1     2684.88     2825.06    188.09 o 
  -4   6   1     1721.96     1664.18    107.73 o 
  -3   6   1      293.78      395.08     65.76 o 
  -2   6   1     3965.99     4016.94    120.56 o 
  -1   6   1       62.67       77.29     17.29 o 
   0   6   1       10.73       12.14     13.47 o 
   1   6   1        9.93        2.09     18.70 o 
   2   6   1     1387.33     1439.69     66.22 o 
   3   6   1      472.39      463.73     42.46 o 
   4   6   1     1430.03     1468.78     76.44 o 
   5   6   1     7879.40     8140.71    222.14 o 
   6   6   1       44.30       26.46     26.05 o 
   7   6   1     3411.35     3632.64    132.44 o 
   8   6   1     1001.20     1101.46     77.64 o 
   9   6   1      373.01      375.64     53.98 o 
  10   6   1     1271.54     1205.23     79.50 o 
  11   6   1      114.03      135.28     38.70 o 
  12   6   1      519.62      556.30     63.11 o 
  13   6   1        9.28       27.80     35.06 o 
  14   6   1      431.20      413.61     59.12 o 
  15   6   1       11.11      -38.00     45.01 o 
  16   6   1      115.07      106.60     59.21 o 
  17   6   1       63.35       11.43     80.73 o 
  18   6   1        7.55     -104.22     69.48 o 
  19   6   1       26.01       34.04     90.86 o 
 -18   7   1      199.36      238.23     78.18 o 
 -17   7   1       89.98       66.43     64.08 o 
 -16   7   1      752.81      915.24    107.34 o 
 -15   7   1     1776.03     2219.14    149.35 o 
 -14   7   1     1509.70     1692.84    130.39 o 
 -13   7   1     1983.83     2101.87    138.38 o 
 -12   7   1     1921.75     1914.04    126.85 o 
 -11   7   1       13.32       16.40     52.98 o 
 -10   7   1      642.32      682.42     74.19 o 
  -9   7   1     3325.89     3146.40    137.50 o 
  -8   7   1     5268.42     5595.60    187.18 o 
  -7   7   1     7678.46     7705.82    228.44 o 
  -6   7   1      355.13      386.44     47.77 o 
  -5   7   1     7276.78     7834.34    219.92 o 
  -4   7   1    19912.23    20562.94    484.59 o 
  -3   7   1    12696.99    13208.42    326.49 o 
  -2   7   1     1951.60     1856.46     77.20 o 
  -1   7   1     3268.56     3311.93     95.45 o 
   0   7   1       96.97       79.09     23.00 o 
   1   7   1       44.88       40.51     21.76 o 
   2   7   1     3208.56     3029.73    106.49 o 
   3   7   1     8111.76     7636.24    210.34 o 
   4   7   1    17684.15    18158.83    520.06 o 
   5   7   1     1976.30     2022.22     91.63 o 
   6   7   1        6.60       39.12     30.64 o 
   7   7   1     1995.34     2076.23    131.67 o 
   8   7   1      512.73      415.43     54.31 o 
   9   7   1     1008.78     1006.93    136.74 o 
  10   7   1     1317.23     1116.34     90.51 o 
  11   7   1      136.52      152.47     46.80 o 
  12   7   1        1.78        0.10     37.83 o 
  13   7   1     1423.10     1470.67    213.95 o 
  14   7   1       91.68      217.58     59.22 o 
  15   7   1      795.73      788.53    141.80 o 
  16   7   1       41.27      101.20     83.08 o 
  17   7   1       18.79      -52.47     78.77 o 
  18   7   1       10.90       63.13     85.88 o 
 -18   8   1       52.40      -63.43     58.46 o 
 -17   8   1        3.10      -52.34     50.76 o 
 -16   8   1        5.72       -0.72     53.63 o 
 -15   8   1       26.30       15.86     71.53 o 
 -14   8   1       73.41       68.39     50.75 o 
 -13   8   1      553.10      267.83     64.77 o 
 -12   8   1      105.30       55.61     45.65 o 
 -11   8   1      833.46     1003.17    110.91 o 
 -10   8   1      278.01      363.74     60.67 o 
  -9   8   1       28.89       59.16     75.87 o 
  -8   8   1       12.74       23.24     50.15 o 
  -7   8   1      203.80      262.62     76.55 o 
  -6   8   1      198.85      272.52     59.18 o 
  -5   8   1      251.75      319.22     48.21 o 
  -4   8   1      556.71      581.53     54.59 o 
  -3   8   1     1550.61     1832.41    113.86 o 
  -2   8   1        0.70       29.23     27.78 o 
  -1   8   1      611.16      653.33     45.17 o 
   0   8   1      276.97      266.10     30.83 o 
   1   8   1      195.23      120.03     29.75 o 
   2   8   1      699.35      714.89     57.15 o 
   3   8   1      401.94      505.98    122.82 o 
   4   8   1        1.30       12.89     28.91 o 
   5   8   1     1602.86     1691.81     90.30 o 
   6   8   1     4314.62     4324.47    151.72 o 
   7   8   1      593.65      580.82     60.58 o 
   8   8   1       21.92      -13.62     31.90 o 
   9   8   1       54.61       48.66     39.27 o 
  10   8   1      177.81      138.81     44.71 o 
  11   8   1       59.48       55.28     49.53 o 
  12   8   1      471.62      472.39    101.19 o 
  13   8   1     1349.26     1313.50    112.36 o 
  14   8   1      387.72      380.79    120.08 o 
  15   8   1      119.31        6.91     69.85 o 
  16   8   1       55.45      -43.73     72.46 o 
  17   8   1       50.32      -12.91    130.05 o 
  18   8   1      221.62      149.36     97.84 o 
 -18   9   1      123.33      146.13     97.23 o 
 -17   9   1        6.88       13.69     60.49 o 
 -16   9   1      212.14      228.99     86.61 o 
 -15   9   1      910.07     1196.71    118.98 o 
 -14   9   1      906.50     1086.51    111.25 o 
 -13   9   1      199.37      490.60     80.60 o 
 -12   9   1      190.32      148.97     56.76 o 
 -11   9   1     2411.36     2577.20    143.92 o 
 -10   9   1     1019.05     1040.50    106.91 o 
  -9   9   1      511.84      519.37     76.72 o 
  -8   9   1     3786.48     3553.67    147.43 o 
  -7   9   1     2282.37     2173.49    112.83 o 
  -6   9   1      139.93      164.24     38.89 o 
  -5   9   1      447.62      455.72     68.17 o 
  -4   9   1     1159.46     1015.28     72.06 o 
  -3   9   1      566.74      497.26     57.87 o 
  -2   9   1      203.91      309.43     67.76 o 
  -1   9   1      150.14      114.63     27.98 o 
   0   9   1      231.03      191.73     31.11 o 
   1   9   1     1524.16     1489.73     83.83 o 
   2   9   1     1869.77     1841.23     91.11 o 
   3   9   1     1835.65     1679.44     89.56 o 
   4   9   1      475.58      491.04     55.59 o 
   5   9   1        4.48       -8.80     25.66 o 
   6   9   1      179.67      138.24     39.57 o 
   7   9   1      394.92      405.71     54.91 o 
   8   9   1      359.13      376.22     71.97 o 
   9   9   1       23.51       -2.15     33.48 o 
  10   9   1      305.37      394.87     81.54 o 
  11   9   1        6.04        2.35     41.34 o 
  12   9   1      426.52      434.25     76.26 o 
  13   9   1      232.21      270.98     65.97 o 
  14   9   1      433.01      620.51    116.18 o 
  15   9   1      534.09      567.42    121.48 o 
  16   9   1       37.64      -50.32     78.32 o 
  17   9   1       26.11      -15.99     85.94 o 
 -17  10   1      222.12       32.06     84.17 o 
 -16  10   1      192.84      124.73     88.37 o 
 -15  10   1      195.66      191.29     72.75 o 
 -14  10   1      324.08      371.20     76.72 o 
 -13  10   1      768.92      824.64     98.99 o 
 -12  10   1     2875.65     3157.75    168.99 o 
 -11  10   1     1967.48     2413.14    144.19 o 
 -10  10   1     1396.53     1561.68    114.91 o 
  -9  10   1        0.31       19.62     36.43 o 
  -8  10   1       27.64       22.67     34.59 o 
  -7  10   1       20.06       -9.93     52.35 o 
  -6  10   1     1995.94     2289.95    114.84 o 
  -5  10   1     1601.50     1444.52    171.45 o 
  -4  10   1      648.35      696.58     80.29 o 
  -3  10   1      542.08      623.36     59.42 o 
  -2  10   1      250.57      203.47     34.66 o 
  -1  10   1     5400.09     5285.26    189.63 o 
   0  10   1     8255.27     7635.27    193.82 o 
   1  10   1     4431.41     4598.25    134.93 o 
   2  10   1     2791.13     2768.69    116.56 o 
   3  10   1      732.08      805.50    138.26 o 
   4  10   1       34.69       59.82     31.96 o 
   5  10   1      351.52      210.38     88.59 o 
   6  10   1     1569.83     1542.35     99.82 o 
   7  10   1     2095.92     2076.29    113.71 o 
   8  10   1       14.22       -4.60     34.23 o 
   9  10   1      503.64      516.53     92.61 o 
  10  10   1      868.86      975.01    125.44 o 
  11  10   1      139.64      203.12     57.73 o 
  12  10   1     3602.37     3864.13    416.70 o 
  13  10   1      816.55      561.54    223.05 o 
  14  10   1       13.85       35.34     75.03 o 
  15  10   1        1.29       33.23     73.08 o 
  16  10   1      630.89      847.92    145.71 o 
  17  10   1      167.14      560.70    186.80 o 
 -17  11   1       39.34        5.22    102.08 o 
 -16  11   1        5.09      -14.08     74.03 o 
 -15  11   1        5.68      -18.62     72.98 o 
 -14  11   1       16.13       17.99     60.61 o 
 -13  11   1       23.75       19.15     52.27 o 
 -12  11   1      224.51      224.13     89.00 o 
 -11  11   1      264.51      259.37     99.02 o 
 -10  11   1       65.71       65.96     48.04 o 
  -9  11   1      149.27       85.43     45.05 o 
  -8  11   1      132.84      136.96     53.44 o 
  -7  11   1        2.12      -16.40     42.35 o 
  -6  11   1      448.29      390.74     96.43 o 
  -5  11   1      785.47      889.10     80.25 o 
  -4  11   1      425.84      498.50     68.11 o 
  -3  11   1      122.10       69.83     30.29 o 
  -2  11   1      137.27      138.73     38.06 o 
  -1  11   1      782.20      776.93     59.61 o 
   0  11   1       97.46      140.96     31.85 o 
   1  11   1        2.20       23.49     25.11 o 
   2  11   1        2.78      -20.21     27.21 o 
   3  11   1        1.82       44.17     28.32 o 
   4  11   1      178.75      222.79     93.74 o 
   5  11   1      102.34       78.15     36.19 o 
   6  11   1       25.19       39.89     35.35 o 
   7  11   1       10.93       42.54     34.56 o 
   8  11   1       36.67      -41.69     34.84 o 
   9  11   1       74.13       36.33     43.70 o 
  10  11   1      876.92      817.36    101.67 o 
  11  11   1       61.59        6.03     45.97 o 
  12  11   1       45.51       36.13     90.98 o 
  13  11   1       30.10       48.34     67.70 o 
  14  11   1        0.04        2.65     74.04 o 
  15  11   1       65.63       90.15     89.55 o 
  16  11   1      127.14      116.79     90.79 o 
  17  11   1        1.01       32.04     90.76 o 
 -16  12   1      110.92      126.81     95.94 o 
 -15  12   1       12.00      -80.29     66.37 o 
 -14  12   1      361.82      367.35    191.68 o 
 -13  12   1      438.25      359.85    169.54 o 
 -12  12   1     2212.70     2334.84    334.29 o 
 -11  12   1     3379.61     4101.73    230.75 o 
 -10  12   1     1001.55     1081.36    109.95 o 
  -9  12   1      515.49      567.72    139.31 o 
  -8  12   1       18.98       50.58     43.21 o 
  -7  12   1      296.83      291.81     54.23 o 
  -6  12   1      802.69      865.93     81.11 o 
  -5  12   1     1260.22     1317.86     95.56 o 
  -4  12   1      693.77      568.87     65.96 o 
  -3  12   1      960.50     1153.51     77.93 o 
  -2  12   1     1896.43     1878.70     92.89 o 
  -1  12   1     3501.86     3450.46    182.72 o 
   0  12   1     9558.47     9300.15    235.91 o 
   1  12   1     3617.59     3520.41    123.30 o 
   2  12   1      360.15      448.01     51.25 o 
   3  12   1       66.09      105.04     37.97 o 
   4  12   1      113.75      100.51     40.69 o 
   5  12   1       22.23       36.88     37.10 o 
   6  12   1     2509.25     2659.33    135.20 o 
   7  12   1      630.71      759.37     82.00 o 
   8  12   1       92.42      -13.24     37.62 o 
   9  12   1       43.10      -16.09     50.49 o 
  10  12   1       22.15      102.45     59.44 o 
  11  12   1      150.14      239.56    104.53 o 
  12  12   1      540.01      602.95    112.61 o 
  13  12   1       24.95      -53.05     65.08 o 
  14  12   1       18.18      -62.73     75.21 o 
  15  12   1        4.40       10.66     81.21 o 
  16  12   1      161.75      331.97    157.82 o 
 -15  13   1      275.36      302.27    104.78 o 
 -14  13   1      285.57      285.18    160.41 o 
 -13  13   1      428.84      473.32    109.71 o 
 -12  13   1       58.72      -89.88     59.92 o 
 -11  13   1        7.98       58.46     69.26 o 
 -10  13   1       62.50       36.24     84.87 o 
  -9  13   1      657.99      738.83     84.51 o 
  -8  13   1      187.02      360.16     66.26 o 
  -7  13   1     1549.11     1576.52    174.06 o 
  -6  13   1      142.77      116.19     46.20 o 
  -5  13   1      222.84      165.83     46.93 o 
  -4  13   1       86.01       68.37     47.08 o 
  -3  13   1     1424.11     1541.47     90.46 o 
  -2  13   1     2693.35     2629.95    203.35 o 
  -1  13   1     3815.31     3949.09    182.92 o 
   0  13   1      124.83      129.10     36.36 o 
   1  13   1     1787.61     1758.70     93.42 o 
   2  13   1     3502.69     3490.56    163.81 o 
   3  13   1     2990.03     2941.44    157.01 o 
   4  13   1     1568.85     1514.99    106.72 o 
   5  13   1      278.02      248.70     53.86 o 
   6  13   1      211.58      173.00     51.73 o 
   7  13   1      131.09       -7.23     79.95 o 
   8  13   1      325.06      325.71     70.90 o 
   9  13   1      662.15      852.27     94.08 o 
  10  13   1      341.04      419.74     95.97 o 
  11  13   1       62.65      -37.50     67.66 o 
  12  13   1       94.72       98.31     86.22 o 
  13  13   1      634.13      436.21    111.22 o 
  14  13   1      371.86      353.06    110.02 o 
  15  13   1      288.51      113.03     91.14 o 
 -15  14   1       15.10       48.36     87.47 o 
 -14  14   1        0.32       34.51     82.36 o 
 -13  14   1        2.34        3.90     70.35 o 
 -12  14   1       64.87       35.81     73.40 o 
 -11  14   1      542.22      448.00    112.61 o 
 -10  14   1       35.63        1.95     58.21 o 
  -9  14   1       27.38       43.32     60.69 o 
  -8  14   1       24.56       18.19     55.85 o 
  -7  14   1        0.78      -26.10     50.92 o 
  -6  14   1      179.13      155.39     61.05 o 
  -5  14   1        0.79      -19.11     37.80 o 
  -4  14   1        3.34      -10.32     31.98 o 
  -3  14   1       27.93        9.11     32.70 o 
  -2  14   1      234.02      273.09     47.81 o 
  -1  14   1       39.68       36.36     35.04 o 
   0  14   1       70.83       86.13     36.08 o 
   1  14   1       54.41       44.15     33.40 o 
   2  14   1      172.24      244.06     47.08 o 
   3  14   1      443.32      462.04     84.72 o 
   4  14   1       17.93       23.76     43.06 o 
   5  14   1        1.55      -10.08     40.11 o 
   6  14   1      335.80      278.60     59.03 o 
   7  14   1        7.90      -17.77     42.30 o 
   8  14   1       60.69      100.78     49.75 o 
   9  14   1        2.32      -71.94     47.96 o 
  10  14   1       78.26      -20.56     63.11 o 
  11  14   1        1.51       89.69     74.99 o 
  12  14   1      163.80      251.64     96.27 o 
  13  14   1        2.73       54.87     81.67 o 
  14  14   1       14.00      -50.04     79.05 o 
  15  14   1        0.39       66.19     90.67 o 
 -14  15   1      292.41      287.31    113.63 o 
 -13  15   1      250.26      231.87    111.34 o 
 -12  15   1      187.48      231.88     90.99 o 
 -11  15   1       62.06       16.53     69.01 o 
 -10  15   1      615.27      716.60    118.47 o 
  -9  15   1     2500.42     2864.82    334.84 o 
  -8  15   1      963.35     1560.89    170.03 o 
  -7  15   1      484.71      627.14    120.43 o 
  -6  15   1       11.31       48.27     54.23 o 
  -5  15   1      484.73      397.80     78.30 o 
  -4  15   1      819.76      976.45     83.08 o 
  -3  15   1     1477.76     1502.41     96.82 o 
  -2  15   1      140.38      184.08     46.33 o 
  -1  15   1       65.06       94.60     40.28 o 
   0  15   1       57.38       20.70     36.21 o 
   1  15   1       78.49       12.39     35.58 o 
   2  15   1      145.05      146.86     44.93 o 
   3  15   1     1612.47     1801.46    105.21 o 
   4  15   1     1191.36     1248.38    107.42 o 
   5  15   1       12.81       87.85     48.73 o 
   6  15   1        0.64       -8.06     40.80 o 
   7  15   1      278.70      372.48     69.23 o 
   8  15   1      181.85      177.05     73.86 o 
   9  15   1     1559.97     1647.62    222.99 o 
  10  15   1      646.20      613.00    114.59 o 
  11  15   1       18.46       10.12     69.37 o 
  12  15   1      158.33      136.58     94.11 o 
  13  15   1      190.65      123.93     96.09 o 
  14  15   1      123.34      328.96    119.02 o 
 -13  16   1        2.25      -76.19     80.16 o 
 -12  16   1       43.37       38.64     81.31 o 
 -11  16   1      112.95       89.69     79.55 o 
 -10  16   1      298.27       68.74     92.53 o 
  -9  16   1       39.35       70.09     67.58 o 
  -8  16   1      558.25      355.82     95.68 o 
  -7  16   1      600.08      565.08    106.04 o 
  -6  16   1      451.21      341.20     70.84 o 
  -5  16   1      572.22      738.50     97.87 o 
  -4  16   1     1841.98     1778.00    132.96 o 
  -3  16   1       40.14       37.68     44.18 o 
  -2  16   1       97.66       37.27     48.35 o 
  -1  16   1       83.71       90.97     42.02 o 
   0  16   1       10.08      -20.23     35.62 o 
   1  16   1      321.24      315.56     57.92 o 
   2  16   1      774.77      614.10     71.13 o 
   3  16   1      136.16      154.61     47.53 o 
   4  16   1       25.28      -33.68     36.82 o 
   5  16   1      812.74      996.02    163.62 o 
   6  16   1      718.10      878.34     98.02 o 
   7  16   1      701.66      840.36    123.86 o 
   8  16   1      243.28      252.80     85.18 o 
   9  16   1        3.84       26.21     60.08 o 
  10  16   1      426.71      405.39    149.23 o 
  11  16   1      557.18      395.20    135.83 o 
  12  16   1       94.21      119.90    161.14 o 
  13  16   1        2.00     -104.83     75.27 o 
 -12  17   1       16.87      -57.58     81.12 o 
 -11  17   1       35.98      164.32    115.83 o 
 -10  17   1       35.56       -2.46     69.64 o 
  -9  17   1       64.61      139.52    133.20 o 
  -8  17   1      139.74      267.21    204.33 o 
  -7  17   1      169.95      345.25     94.82 o 
  -6  17   1       81.42       42.94     50.87 o 
  -5  17   1        0.48       26.24     50.73 o 
  -4  17   1      118.46       99.65     59.28 o 
  -3  17   1      329.88      287.53     68.08 o 
  -2  17   1      288.72      201.38     62.72 o 
  -1  17   1     1068.17     1100.79    110.47 o 
   0  17   1      227.60      372.99     71.86 o 
   1  17   1     1160.00     1199.11     93.81 o 
   2  17   1      705.10      623.64     73.45 o 
   3  17   1      275.20      254.53     56.88 o 
   4  17   1       38.95        6.77     51.47 o 
   5  17   1       74.66       71.49     45.94 o 
   6  17   1        8.76       35.95     66.41 o 
   7  17   1      275.74      232.92     83.37 o 
   8  17   1        1.52      -84.12     56.08 o 
   9  17   1       98.17       36.23     70.85 o 
  10  17   1       69.10      135.65     85.02 o 
  11  17   1       46.86     -113.80    132.00 o 
  12  17   1        0.17       -2.24     79.01 o 
 -11  18   1      133.39      207.52    103.21 o 
 -10  18   1      133.15      120.99    199.65 o 
  -9  18   1        1.41      -27.10    121.96 o 
  -8  18   1      354.26      374.95    102.78 o 
  -7  18   1      374.30      340.21     81.57 o 
  -6  18   1     1468.23     1739.97    144.69 o 
  -5  18   1     1215.87     1294.29    135.30 o 
  -4  18   1      793.24      749.49    104.94 o 
  -3  18   1      177.78       90.26     56.44 o 
  -2  18   1        2.99       52.82     55.00 o 
  -1  18   1      619.60      604.19     91.48 o 
   0  18   1      616.97      677.96     99.05 o 
   1  18   1      630.44      938.30    104.19 o 
   2  18   1        1.55       17.90     51.69 o 
   3  18   1      179.01      145.87     51.75 o 
   4  18   1      342.34      346.92     67.73 o 
   5  18   1      630.97      757.20    100.63 o 
   6  18   1     1005.40     1027.16    115.82 o 
   7  18   1      363.36      248.84    210.68 o 
   8  18   1       67.52       31.21    100.11 o 
   9  18   1       51.12      -13.48     89.23 o 
  10  18   1      124.54      185.96     92.09 o 
  -9  19   1        6.98       94.91     66.40 o 
  -8  19   1      117.09       82.42    132.61 o 
  -7  19   1      241.26      284.77     80.07 o 
  -6  19   1        5.48        2.69     58.70 o 
  -5  19   1        5.59      -45.02     51.79 o 
  -4  19   1      141.34      217.54     71.28 o 
  -3  19   1      193.33      279.68     74.59 o 
  -2  19   1      177.14       81.09     69.66 o 
  -1  19   1      218.45      151.19     67.04 o 
   0  19   1        0.42      -73.54     49.03 o 
   1  19   1       20.83      -59.57     49.39 o 
   2  19   1       43.25       92.50     58.14 o 
   3  19   1       59.19      -63.90     71.94 o 
   4  19   1      155.05      318.04     93.34 o 
   5  19   1       22.23       22.45     69.23 o 
   6  19   1       53.28      147.21     64.10 o 
   7  19   1      232.60       77.81     61.79 o 
   8  19   1      237.24       38.04     73.84 o 
   9  19   1       53.26       49.49    130.46 o 
  -7  20   1      299.81      287.76    110.35 o 
  -6  20   1       68.61       88.30     70.79 o 
  -5  20   1      200.67      218.12     81.34 o 
  -4  20   1      149.49       42.42     64.87 o 
  -3  20   1       75.64       50.34     67.44 o 
  -2  20   1       24.98       80.11     63.38 o 
  -1  20   1       88.15       83.84     61.44 o 
   0  20   1      157.37      109.28     61.71 o 
   1  20   1       73.57       65.13     61.45 o 
   2  20   1       27.94        2.29     57.08 o 
   3  20   1       18.63      -35.75     69.00 o 
   4  20   1      187.43       10.85    210.23 o 
   5  20   1       85.83      184.92     94.19 o 
   6  20   1      256.52      166.48     86.89 o 
   7  20   1      193.65      361.77    112.94 o 
  -4  21   1      203.68      104.29     77.18 o 
  -3  21   1      467.74      311.70     87.06 o 
  -2  21   1      908.30     1294.29    268.17 o 
  -1  21   1      235.86      237.61    124.05 o 
   0  21   1       27.65       36.94     66.15 o 
   1  21   1       13.03      -71.14     58.67 o 
   2  21   1      181.01      317.40    104.37 o 
   3  21   1      433.21      264.94    157.70 o 
   4  21   1      289.21      243.72    101.02 o 
 -19   0   2      114.10      299.76    133.83 o 
 -18   0   2      277.98      458.98    140.64 o 
 -17   0   2      232.83      257.90    128.02 o 
 -16   0   2      624.90      665.63    159.75 o 
 -15   0   2       32.10      205.07     70.78 o 
 -14   0   2      288.50      201.94    129.76 o 
 -13   0   2      998.41      903.46    113.07 o 
 -12   0   2     8808.60     8094.34    461.61 o 
 -11   0   2     1882.27     1637.42    134.51 o 
 -10   0   2      714.97      622.42     82.05 o 
  -9   0   2       74.42      113.14     34.09 o 
  -8   0   2      703.78      910.48     66.83 o 
  -7   0   2      993.41     1285.94    221.41 o 
  -6   0   2       58.87       75.74     28.11 o 
  -5   0   2       38.80       38.81     24.32 o 
  -4   0   2      128.04      121.46     31.47 o 
  -3   0   2     2754.99     2644.62    109.19 o 
  -2   0   2     4997.33     4925.26    166.87 o 
  -1   0   2      398.83      499.91     42.99 o 
   0   0   2    42232.16    43592.94   1154.15 o 
   1   0   2    23662.19    23374.63    520.92 o 
   2   0   2     5371.53     5198.47    137.81 o 
   3   0   2     1365.62     1433.62    112.11 o 
   4   0   2     2471.76     2565.40     87.12 o 
   5   0   2     5401.36     5865.03    164.10 o 
   6   0   2     4884.55     4434.93    144.20 o 
   7   0   2     4045.70     4205.14    135.72 o 
   8   0   2      726.91      725.36     49.13 o 
   9   0   2     2793.33     2744.38     94.64 o 
  10   0   2       29.54        7.68     26.68 o 
  11   0   2     2205.71     2186.57    143.14 o 
  12   0   2     2928.12     2858.49    146.18 o 
  13   0   2     1208.95     1216.10    100.50 o 
  14   0   2      166.08      119.92     51.81 o 
  15   0   2     1104.07      961.48     98.66 o 
  16   0   2      327.98      314.05     70.63 o 
  17   0   2      474.70      186.46    121.67 o 
  18   0   2      140.52      -69.89     91.41 o 
  19   0   2        8.04        9.67    120.97 o 
 -19   1   2        3.25      -37.01     68.13 o 
 -18   1   2       13.66       14.48     60.62 o 
 -17   1   2       13.95      -49.59     45.50 o 
 -16   1   2        9.32       78.74     50.56 o 
 -15   1   2      222.08      291.88     65.60 o 
 -14   1   2      358.12      340.60     64.19 o 
 -13   1   2       61.23       11.78     36.29 o 
 -12   1   2      105.65       72.59     40.37 o 
 -11   1   2       46.41       22.81     41.25 o 
 -10   1   2      502.67      443.84     60.37 o 
  -9   1   2      873.70      827.82     42.85 o 
  -8   1   2       62.97       27.25     19.35 o 
  -7   1   2     1427.17     1583.05     56.73 o 
  -6   1   2     2475.90     2523.23     94.82 o 
  -5   1   2      621.42      627.77     47.61 o 
  -4   1   2     1071.30     1108.64    103.22 o 
  -3   1   2      228.28      239.75     29.13 o 
  -2   1   2      479.66      574.11     40.24 o 
  -1   1   2      141.16      141.41     18.12 o 
   0   1   2      142.83      124.00     34.96 o 
   1   1   2    63674.11    64589.64   1195.78 o 
   2   1   2    31428.74    31495.14    535.76 o 
   3   1   2      753.41      806.86     31.81 o 
   4   1   2      271.64      316.24     22.38 o 
   5   1   2      483.58      518.82     33.90 o 
   6   1   2     2333.46     2355.08     57.69 o 
   7   1   2        3.75       -7.94     15.25 o 
   8   1   2       65.15       50.99     19.29 o 
   9   1   2        7.33        6.94     19.90 o 
  10   1   2      489.74      525.26     37.91 o 
  11   1   2       22.88       -1.81     27.62 o 
  12   1   2       81.09       88.48     36.28 o 
  13   1   2      332.68      293.43     61.64 o 
  14   1   2      393.47      345.38     50.18 o 
  15   1   2      214.02      246.16     46.70 o 
  16   1   2       34.90       49.40     42.76 o 
  17   1   2       39.59       17.69     57.76 o 
  18   1   2      133.24      272.78    135.99 o 
  19   1   2       54.37       75.11     80.82 o 
 -19   2   2        4.59       -4.71     67.63 o 
 -18   2   2      221.53      308.00     61.47 o 
 -17   2   2       13.78        4.83     52.06 o 
 -16   2   2        6.64      -17.45     39.87 o 
 -15   2   2      547.12      517.31     79.25 o 
 -14   2   2       13.25      -19.48     39.34 o 
 -13   2   2      532.84      494.34     72.50 o 
 -12   2   2     3337.17     3167.12    153.19 o 
 -11   2   2     1062.58     1006.03    120.73 o 
 -10   2   2     3074.90     3002.15    133.79 o 
  -9   2   2       32.92        6.89     24.01 o 
  -8   2   2     2971.37     3183.71    101.68 o 
  -7   2   2      374.48      406.54     37.98 o 
  -6   2   2      862.01      915.81     55.79 o 
  -5   2   2      433.98      436.37     56.57 o 
  -4   2   2       92.64      128.53     25.64 o 
  -3   2   2        3.46      -11.68     18.02 o 
  -2   2   2    17234.38    18013.87    411.66 o 
  -1   2   2      459.05      467.30     29.41 o 
   0   2   2      151.98      195.13     19.12 o 
   1   2   2       16.98       33.32     26.35 o 
   2   2   2     1057.73     1000.84     65.14 o 
   3   2   2       51.34       54.69     11.88 o 
   4   2   2      412.31      393.81     26.92 o 
   5   2   2      830.09      793.29     45.65 o 
   6   2   2      690.19      680.77     44.83 o 
   7   2   2      628.08      639.69     43.08 o 
   8   2   2      308.18      289.65     29.91 o 
   9   2   2      569.47      550.79     43.70 o 
  10   2   2      878.67      907.83     49.10 o 
  11   2   2     1250.36     1322.52     76.15 o 
  12   2   2     1295.60     1337.22     96.68 o 
  13   2   2      179.00      134.31     38.44 o 
  14   2   2        2.22       23.20     31.27 o 
  15   2   2      322.72      265.28     50.77 o 
  16   2   2       47.65      -11.99     52.32 o 
  17   2   2      130.15      152.00     67.96 o 
  18   2   2      264.24      187.11     75.83 o 
  19   2   2       38.34      132.98     89.08 o 
 -19   3   2      432.76      466.48    103.70 o 
 -18   3   2       25.07        1.58     47.85 o 
 -17   3   2       13.46      -21.88     44.51 o 
 -16   3   2      274.88      383.23     67.28 o 
 -15   3   2     1246.66     1416.66    222.42 o 
 -14   3   2       71.30       72.49     66.51 o 
 -13   3   2       69.19      107.50     45.91 o 
 -12   3   2        0.36      -22.11     35.81 o 
 -11   3   2      209.32      163.41     52.83 o 
 -10   3   2     2124.57     2239.19    118.54 o 
  -9   3   2     2810.29     2763.38     99.60 o 
  -8   3   2     1455.72     1449.22     69.45 o 
  -7   3   2       34.28      -10.75     24.64 o 
  -6   3   2       41.54       71.44     30.34 o 
  -5   3   2     3187.94     3414.55     98.14 o 
  -4   3   2     1060.97     1152.70     81.88 o 
  -3   3   2       48.00      135.94     26.63 o 
  -2   3   2       15.97      -10.49     15.69 o 
  -1   3   2     2360.09     2346.09     93.98 o 
   0   3   2      754.83      827.40     36.58 o 
   1   3   2      212.21      207.22     22.19 o 
   2   3   2       36.18       32.41     15.80 o 
   3   3   2     6008.89     5330.11    133.77 o 
   4   3   2       32.27       39.32     13.06 o 
   5   3   2      808.18      831.19     38.99 o 
   6   3   2      628.96      673.01     39.86 o 
   7   3   2     1572.79     1574.99     65.57 o 
   8   3   2     2807.05     2678.88    102.77 o 
   9   3   2     5457.34     5849.12    145.12 o 
  10   3   2     1783.37     1817.84     68.89 o 
  11   3   2      107.37       79.95     37.13 o 
  12   3   2     1230.47     1316.61     89.01 o 
  13   3   2     1643.05     1660.87    101.93 o 
  14   3   2     1377.06     1399.36     77.66 o 
  15   3   2     1008.40      713.24     95.89 o 
  16   3   2      219.86      338.15     99.26 o 
  17   3   2       19.54       -4.39     56.17 o 
  18   3   2      199.79      150.75     83.29 o 
  19   3   2      280.09      573.24    131.12 o 
 -19   4   2       85.61       69.16     60.22 o 
 -18   4   2        9.44       42.76     55.47 o 
 -17   4   2      168.47      188.05     58.90 o 
 -16   4   2       16.66        5.42     51.53 o 
 -15   4   2      374.54      361.72     64.02 o 
 -14   4   2       12.58      -34.10     35.86 o 
 -13   4   2      543.70      598.62     61.88 o 
 -12   4   2       17.99       14.01     28.83 o 
 -11   4   2       11.15       45.57     34.76 o 
 -10   4   2      133.68       51.56     50.14 o 
  -9   4   2       12.71       16.93     40.80 o 
  -8   4   2      116.03      156.25     30.69 o 
  -7   4   2     2922.82     2895.91     96.77 o 
  -6   4   2      692.04      722.46     47.90 o 
  -5   4   2     2626.46     2784.90     71.07 o 
  -4   4   2      299.97      311.49     31.49 o 
  -3   4   2     1135.85     1306.72     55.93 o 
  -2   4   2      311.45      327.98     26.54 o 
  -1   4   2     1173.11     1150.03     49.61 o 
   0   4   2      416.55      470.52     32.76 o 
   1   4   2     6468.41     6649.66    151.58 o 
   2   4   2     2295.48     2320.43     60.90 o 
   3   4   2      336.90      339.66     33.46 o 
   4   4   2      874.50      942.67     51.54 o 
   5   4   2      989.86      958.59     42.69 o 
   6   4   2       12.59       14.67     26.17 o 
   7   4   2        5.52       10.95     19.34 o 
   8   4   2       33.28       37.17     21.16 o 
   9   4   2       42.71       22.60     24.41 o 
  10   4   2      215.82      275.61     43.62 o 
  11   4   2       55.08        5.42     30.73 o 
  12   4   2       67.02       60.83     37.87 o 
  13   4   2       47.81       30.85     37.14 o 
  14   4   2        8.87       29.38     52.62 o 
  15   4   2        5.70       44.37     51.93 o 
  16   4   2      104.00      126.37     64.16 o 
  17   4   2       72.56       86.08     62.28 o 
  18   4   2        0.59      -76.43     50.95 o 
 -19   5   2      213.42      188.20     72.98 o 
 -18   5   2       12.11      -58.15     59.75 o 
 -17   5   2       29.53      -10.00     49.43 o 
 -16   5   2      406.67      357.23     66.57 o 
 -15   5   2     2233.36     2321.02    134.39 o 
 -14   5   2       50.91       -3.38     39.04 o 
 -13   5   2      252.97      280.79     53.70 o 
 -12   5   2      646.36      626.35     91.81 o 
 -11   5   2       51.91       28.03     41.37 o 
 -10   5   2     1848.45     1717.93     92.62 o 
  -9   5   2     3660.57     3600.14    197.99 o 
  -8   5   2      767.07      833.93     61.37 o 
  -7   5   2      734.74      652.68     51.09 o 
  -6   5   2      125.15      115.48     26.56 o 
  -5   5   2     1970.40     2035.14     67.69 o 
  -4   5   2     5968.92     6202.90    153.93 o 
  -3   5   2      210.70      134.42     37.37 o 
  -2   5   2       98.95      152.91     25.29 o 
  -1   5   2     1703.05     1703.80     65.23 o 
   0   5   2      185.35      173.49     24.23 o 
   1   5   2     1065.58     1077.09     58.31 o 
   2   5   2     2088.28     1991.30     92.03 o 
   3   5   2     3200.62     3028.39     78.22 o 
   4   5   2      253.67      211.28     24.56 o 
   5   5   2      618.56      658.22     39.13 o 
   6   5   2      121.99      138.56     28.40 o 
   7   5   2     2828.34     2837.47     88.45 o 
   8   5   2     1207.17     1176.74     95.24 o 
   9   5   2     1941.97     1987.40     80.47 o 
  10   5   2      521.69      411.39     71.47 o 
  11   5   2      195.62      207.29     43.42 o 
  12   5   2      721.76      748.48     73.03 o 
  13   5   2      578.54      477.80    101.33 o 
  14   5   2       68.86       60.35     54.04 o 
  15   5   2        8.52       24.27     57.59 o 
  16   5   2        0.96       25.11     57.03 o 
  17   5   2       12.02        6.43     58.84 o 
  18   5   2      244.97      244.60    128.79 o 
 -18   6   2      317.79      222.19     79.21 o 
 -17   6   2      446.50      546.24     84.90 o 
 -16   6   2      492.02      472.70     71.16 o 
 -15   6   2      236.99      191.85     54.52 o 
 -14   6   2      366.45      335.95     58.77 o 
 -13   6   2      133.80      188.83     92.35 o 
 -12   6   2       11.79      -47.56     32.35 o 
 -11   6   2      142.02      192.60     42.00 o 
 -10   6   2      376.00      392.27     49.91 o 
  -9   6   2       55.56       62.22     31.45 o 
  -8   6   2      409.12      383.96     47.69 o 
  -7   6   2     3145.80     3188.50    108.03 o 
  -6   6   2     3746.62     3667.07    112.45 o 
  -5   6   2     6320.52     6485.24    164.30 o 
  -4   6   2     4628.52     4741.90    154.94 o 
  -3   6   2       17.91       45.15     24.10 o 
  -2   6   2     7431.06     7703.32    186.51 o 
  -1   6   2     1991.11     1914.92     96.41 o 
   0   6   2      232.96      305.50     42.33 o 
   1   6   2     1005.50     1095.09     81.26 o 
   2   6   2      176.47      174.24     26.08 o 
   3   6   2      982.17     1020.85     51.74 o 
   4   6   2     1992.74     1946.19     86.81 o 
   5   6   2    12948.24    12282.95    244.81 o 
   6   6   2     5439.93     5329.20    131.66 o 
   7   6   2      738.47      753.66     49.99 o 
   8   6   2       64.85       46.15     25.23 o 
   9   6   2      777.00      854.17     65.48 o 
  10   6   2     2373.72     2240.04    145.14 o 
  11   6   2      404.46      408.33     68.76 o 
  12   6   2      331.41      291.98     64.35 o 
  13   6   2      103.63      161.21     99.10 o 
  14   6   2      166.51      162.71     59.91 o 
  15   6   2      231.63      147.50     64.99 o 
  16   6   2      370.41      314.10    173.81 o 
  17   6   2      744.06      711.22    143.59 o 
  18   6   2      294.67      273.87     86.12 o 
 -18   7   2        1.44      -98.51     79.09 o 
 -17   7   2        6.81       19.47     62.45 o 
 -16   7   2       52.65        2.63     60.87 o 
 -15   7   2       62.44       70.11     51.12 o 
 -14   7   2        2.11       17.14     42.17 o 
 -13   7   2       25.27       16.04     38.35 o 
 -12   7   2      501.03      519.91     79.85 o 
 -11   7   2      245.07      140.30     40.90 o 
 -10   7   2        1.70       -8.93     29.23 o 
  -9   7   2      137.17       99.53     33.16 o 
  -8   7   2      445.30      530.81     74.89 o 
  -7   7   2      387.49      395.99     90.02 o 
  -6   7   2      354.36      425.87     55.00 o 
  -5   7   2      138.89      182.59     37.58 o 
  -4   7   2      200.71      304.94     73.90 o 
  -3   7   2     2127.55     2221.75    150.80 o 
  -2   7   2      271.64      307.14     42.74 o 
  -1   7   2      140.51      186.50     42.94 o 
   0   7   2      226.04      258.67     40.22 o 
   1   7   2      879.38      921.62     54.44 o 
   2   7   2      503.30      482.94     41.38 o 
   3   7   2      335.11      333.59     37.40 o 
   4   7   2      145.21      180.83     33.39 o 
   5   7   2      156.82      133.47     29.24 o 
   6   7   2       15.32      -15.10     22.56 o 
   7   7   2     1025.13      992.39     70.84 o 
   8   7   2      123.34       71.44     34.10 o 
   9   7   2      604.63      675.76     67.46 o 
  10   7   2      415.88      423.98     61.50 o 
  11   7   2      335.31      488.31    197.59 o 
  12   7   2      365.73      310.20     66.58 o 
  13   7   2       17.73      -10.45     45.19 o 
  14   7   2      255.06      380.21     77.28 o 
  15   7   2       88.26      127.20     79.79 o 
  16   7   2       39.91        6.19     85.60 o 
  17   7   2        3.09       33.88     88.14 o 
  18   7   2        2.57      -30.76     81.73 o 
 -18   8   2      624.21      837.32    152.79 o 
 -17   8   2      248.73      326.45    107.42 o 
 -16   8   2      827.90     1013.06    279.90 o 
 -15   8   2       64.91       16.14     62.14 o 
 -14   8   2        7.42      -33.77     58.34 o 
 -13   8   2     1472.65     1677.93    129.08 o 
 -12   8   2     1650.96     1675.34    122.37 o 
 -11   8   2        9.13       -2.59     38.85 o 
 -10   8   2      337.02      309.90     57.19 o 
  -9   8   2      257.37      266.70     60.82 o 
  -8   8   2        5.12       15.85     51.44 o 
  -7   8   2     4127.56     4368.39    156.86 o 
  -6   8   2     2221.28     2177.15    104.06 o 
  -5   8   2      409.85      378.64     49.77 o 
  -4   8   2     1638.18     1656.37     80.86 o 
  -3   8   2        4.93       14.77     19.43 o 
  -2   8   2      497.17      509.90     41.45 o 
  -1   8   2     5088.98     5164.48    136.22 o 
   0   8   2       19.37       17.69     22.64 o 
   1   8   2      121.23       86.39     30.55 o 
   2   8   2      451.24      414.24     44.49 o 
   3   8   2       33.07        6.61     25.04 o 
   4   8   2     8832.34     8311.08    233.84 o 
   5   8   2     1019.46      942.93     79.56 o 
   6   8   2     4048.66     4308.25    149.93 o 
   7   8   2     2131.67     2180.03    197.89 o 
   8   8   2        0.57       -4.19     31.08 o 
   9   8   2     1415.86     1315.98     96.38 o 
  10   8   2      719.02      792.31    184.10 o 
  11   8   2      815.22      919.23    154.43 o 
  12   8   2      315.25      209.02     79.32 o 
  13   8   2      831.57      735.65    191.49 o 
  14   8   2       11.15       33.89     73.33 o 
  15   8   2      719.57      736.02    132.32 o 
  16   8   2      866.18     1134.85    274.72 o 
  17   8   2      948.65      952.75    154.71 o 
 -17   9   2        1.27      199.95     91.28 o 
 -16   9   2      128.25       94.91     79.76 o 
 -15   9   2       89.24      229.72    126.93 o 
 -14   9   2     1149.73      977.58    136.62 o 
 -13   9   2      868.57      904.98    198.24 o 
 -12   9   2       23.61       46.70     59.22 o 
 -11   9   2      112.49       44.93     54.86 o 
 -10   9   2       50.48       63.34     43.35 o 
  -9   9   2      433.91      412.39     68.76 o 
  -8   9   2     1015.37      961.10     82.93 o 
  -7   9   2      657.42      668.37    100.61 o 
  -6   9   2      342.66      360.43     53.63 o 
  -5   9   2      663.35      789.22     91.64 o 
  -4   9   2     1299.51     1318.08     76.76 o 
  -3   9   2     2297.25     2377.98    117.45 o 
  -2   9   2     5046.58     5179.00    141.98 o 
  -1   9   2     1336.14     1445.94     67.29 o 
   0   9   2      751.79      884.69     65.08 o 
   1   9   2     2131.58     2051.21    139.14 o 
   2   9   2     2459.94     2274.53    103.91 o 
   3   9   2        8.79      -14.52     24.69 o 
   4   9   2      385.81      304.66     45.79 o 
   5   9   2      270.58      231.82     43.18 o 
   6   9   2      753.01      813.02    138.46 o 
   7   9   2      765.02      697.67     67.28 o 
   8   9   2      122.20       90.06     40.28 o 
   9   9   2      827.59      736.69    104.69 o 
  10   9   2      656.71      712.71    107.41 o 
  11   9   2        3.33       15.95     59.75 o 
  12   9   2      173.97      271.97     80.25 o 
  13   9   2       66.59       62.78     68.70 o 
  14   9   2      371.05      108.77    171.17 o 
  15   9   2      274.37      368.60    110.43 o 
  16   9   2      124.45       48.89     90.24 o 
  17   9   2      182.92      137.28    208.98 o 
 -17  10   2       25.10       74.98     85.04 o 
 -16  10   2       60.69       46.91     80.39 o 
 -15  10   2       13.90      -36.95     86.36 o 
 -14  10   2        0.17       30.13     70.02 o 
 -13  10   2       83.75      203.26     81.93 o 
 -12  10   2       62.89       66.26     65.22 o 
 -11  10   2        0.93        1.49     54.80 o 
 -10  10   2      380.26      435.41    114.55 o 
  -9  10   2      154.84      150.55     74.19 o 
  -8  10   2        6.27       -5.42     58.86 o 
  -7  10   2      121.63       67.93     50.73 o 
  -6  10   2      557.36      550.31     59.47 o 
  -5  10   2      493.09      647.48     60.85 o 
  -4  10   2      426.83      421.04     56.73 o 
  -3  10   2        1.24       -9.76     22.35 o 
  -2  10   2      819.75      886.64     58.06 o 
  -1  10   2        4.79        1.88     22.59 o 
   0  10   2       57.55       56.19     27.82 o 
   1  10   2       40.39       35.87     56.11 o 
   2  10   2        0.89       19.60     29.25 o 
   3  10   2      233.97      272.36     47.48 o 
   4  10   2       11.99      -21.58     28.11 o 
   5  10   2      456.73      346.59     52.18 o 
   6  10   2      555.81      603.28     65.18 o 
   7  10   2        3.13        9.60     34.44 o 
   8  10   2       16.73      -18.46     45.70 o 
   9  10   2       16.68       -6.31     50.75 o 
  10  10   2       38.11       81.06     84.95 o 
  11  10   2       87.29      135.23     70.85 o 
  12  10   2        1.71       34.26     64.71 o 
  13  10   2       43.07      -39.26     68.41 o 
  14  10   2       17.55      -32.72     69.36 o 
  15  10   2        0.18      -41.65     86.20 o 
  16  10   2       11.55       -5.45     85.61 o 
  17  10   2      199.18      269.96    116.77 o 
 -16  11   2      188.17      166.72    109.94 o 
 -15  11   2      443.34      475.37    199.34 o 
 -14  11   2      413.73      471.06    111.69 o 
 -13  11   2      492.55      367.83    101.13 o 
 -12  11   2       43.33       46.35     63.59 o 
 -11  11   2        1.87       -1.49     53.39 o 
 -10  11   2      786.12      707.36    111.77 o 
  -9  11   2      931.76     1200.06    134.48 o 
  -8  11   2      990.99     1289.36    131.79 o 
  -7  11   2      120.42       21.72     46.60 o 
  -6  11   2      619.47      804.23    100.35 o 
  -5  11   2      164.61      117.34     77.78 o 
  -4  11   2     2769.78     2776.26    154.01 o 
  -3  11   2     1220.37     1266.80     74.58 o 
  -2  11   2     2065.39     2186.89     93.16 o 
  -1  11   2      590.41      608.53     53.16 o 
   0  11   2      187.70      172.42     35.43 o 
   1  11   2     2537.38     2654.43    101.80 o 
   2  11   2     2119.68     2261.63    116.82 o 
   3  11   2     1960.06     1976.02    178.63 o 
   4  11   2      839.32      819.99     96.82 o 
   5  11   2        2.01      -14.01     31.80 o 
   6  11   2      912.67     1001.77     84.17 o 
   7  11   2     1936.58     1896.99    154.05 o 
   8  11   2      519.67      650.20    101.28 o 
   9  11   2      983.10     1089.07    128.49 o 
  10  11   2      639.24      812.75    173.29 o 
  11  11   2       67.51      -17.29     60.52 o 
  12  11   2     1746.02     1602.79    309.07 o 
  13  11   2      613.09      917.00    143.87 o 
  14  11   2     1132.50     1395.47    348.57 o 
  15  11   2      282.47      337.80    106.95 o 
  16  11   2      458.85      338.42    114.89 o 
 -16  12   2        9.81      -18.80     87.56 o 
 -15  12   2       18.05       34.13    114.38 o 
 -14  12   2       13.80       22.14     77.06 o 
 -13  12   2       68.53       77.45     90.05 o 
 -12  12   2      321.30      189.30     83.02 o 
 -11  12   2      749.92      703.82    119.28 o 
 -10  12   2      235.82      277.67     82.15 o 
  -9  12   2       43.72      -16.67     51.91 o 
  -8  12   2       12.17       38.90     50.99 o 
  -7  12   2      260.63      288.73     71.13 o 
  -6  12   2       75.74       58.83     96.32 o 
  -5  12   2      454.93      371.48    101.12 o 
  -4  12   2       22.76       76.22     40.82 o 
  -3  12   2        0.04       -8.23     54.55 o 
  -2  12   2      169.31      187.92     47.71 o 
  -1  12   2     3030.45     2878.73    110.46 o 
   0  12   2      888.50     1008.18     69.39 o 
   1  12   2     1190.96     1275.46     76.76 o 
   2  12   2        0.56       46.50     36.61 o 
   3  12   2      121.79       79.40     36.65 o 
   4  12   2     1474.94     1692.10    139.52 o 
   5  12   2        3.47      -48.81     32.54 o 
   6  12   2      224.70      238.67     73.40 o 
   7  12   2       10.34       -4.37     51.81 o 
   8  12   2        0.04      -24.25     50.32 o 
   9  12   2      458.08      373.18     89.59 o 
  10  12   2      364.29      498.21    133.24 o 
  11  12   2      260.76      268.06     84.28 o 
  12  12   2      234.44      174.60    140.71 o 
  13  12   2       65.06      167.28     86.39 o 
  14  12   2        7.71        6.49     83.52 o 
  15  12   2       32.70        0.07     86.95 o 
 -15  13   2       58.56       -1.32     85.72 o 
 -14  13   2       97.40      -22.36     79.18 o 
 -13  13   2      126.74      103.75     77.42 o 
 -12  13   2       16.95       84.03     73.02 o 
 -11  13   2       10.62       62.39     67.74 o 
 -10  13   2      121.05      139.38    171.86 o 
  -9  13   2       28.54       19.79     58.84 o 
  -8  13   2      334.49      287.90     82.80 o 
  -7  13   2        2.15       54.69     55.77 o 
  -6  13   2      403.70      430.53    105.38 o 
  -5  13   2      143.23      144.78     51.45 o 
  -4  13   2      331.57      250.67     72.22 o 
  -3  13   2      618.59      591.68    138.26 o 
  -2  13   2      192.76      126.38     46.13 o 
  -1  13   2        3.92      -40.04     34.40 o 
   0  13   2      439.90      525.63     68.46 o 
   1  13   2      167.84      219.40     42.89 o 
   2  13   2      302.31      258.58     43.56 o 
   3  13   2     1033.17     1018.42     91.50 o 
   4  13   2       61.17       55.08     46.34 o 
   5  13   2       29.38        6.17     39.39 o 
   6  13   2      175.91      223.12     72.86 o 
   7  13   2      189.44      134.67     68.56 o 
   8  13   2      270.23      361.05    100.69 o 
   9  13   2       54.51      157.88    101.16 o 
  10  13   2      531.50      372.26     97.06 o 
  11  13   2       23.74       18.64     72.58 o 
  12  13   2      234.83      121.83     82.51 o 
  13  13   2      156.49      100.55     89.48 o 
  14  13   2      170.86       69.65     99.73 o 
  15  13   2      136.12       -6.55     88.90 o 
 -14  14   2       30.16      -44.55     77.72 o 
 -13  14   2      298.61      133.22     88.54 o 
 -12  14   2      556.88      455.81    165.48 o 
 -11  14   2      928.41     1155.35    380.56 o 
 -10  14   2      636.68      588.53    225.14 o 
  -9  14   2       33.10       52.45     69.04 o 
  -8  14   2        6.20       78.32    109.91 o 
  -7  14   2      709.03      703.75    105.99 o 
  -6  14   2      233.98      320.47     79.60 o 
  -5  14   2     1013.97     1104.59    102.57 o 
  -4  14   2       97.55      141.41     52.85 o 
  -3  14   2       18.19      -10.60     48.40 o 
  -2  14   2     1581.46     1669.02    117.39 o 
  -1  14   2     3225.09     3183.04    158.79 o 
   0  14   2     2505.14     2580.14    140.48 o 
   1  14   2     1383.48     1557.62    175.84 o 
   2  14   2      478.67      520.58     64.43 o 
   3  14   2        4.01       17.71     38.79 o 
   4  14   2      548.11      629.71     79.67 o 
   5  14   2      902.27      923.13    122.36 o 
   6  14   2      376.64      492.88     99.10 o 
   7  14   2        4.61        9.13     55.47 o 
   8  14   2       66.68       18.72     57.84 o 
   9  14   2      703.00      673.79    119.19 o 
  10  14   2     1052.21     1151.56    200.36 o 
  11  14   2      512.70      514.35    115.35 o 
  12  14   2      379.01      206.63    146.75 o 
  13  14   2      208.47      231.57    100.50 o 
  14  14   2       76.50       64.98    126.63 o 
 -13  15   2        1.73      -48.02     81.99 o 
 -12  15   2       45.43       71.35     82.49 o 
 -11  15   2       21.45       44.09     75.31 o 
 -10  15   2      166.25      211.74     84.61 o 
  -9  15   2      112.57       67.62     79.37 o 
  -8  15   2      187.77       64.33     71.06 o 
  -7  15   2      149.16      149.71     67.66 o 
  -6  15   2      317.34      221.28     92.40 o 
  -5  15   2        6.32      -29.64     43.92 o 
  -4  15   2        2.77      -10.86     46.20 o 
  -3  15   2       93.50       68.11     48.56 o 
  -2  15   2        0.65      -25.26     73.29 o 
  -1  15   2      260.07      205.45     60.23 o 
   0  15   2      160.91      206.26     75.13 o 
   1  15   2     1431.95     1570.36    117.80 o 
   2  15   2      503.82      512.52     74.70 o 
   3  15   2     1186.39     1131.25    104.18 o 
   4  15   2      127.35      108.35     61.99 o 
   5  15   2        8.69      -65.34     52.57 o 
   6  15   2       69.12      -57.93     56.29 o 
   7  15   2       80.42       79.00     73.01 o 
   8  15   2       20.10      -10.28     60.53 o 
   9  15   2        0.41       17.09     61.92 o 
  10  15   2       38.37       77.62     74.54 o 
  11  15   2        0.01       27.10     70.39 o 
  12  15   2      154.24      159.69    165.63 o 
  13  15   2       40.35      185.63     96.58 o 
 -12  16   2      162.44      167.34     97.75 o 
 -11  16   2      305.69      414.73    109.80 o 
 -10  16   2        2.95       -2.01     67.60 o 
  -9  16   2       10.72      -26.30    123.39 o 
  -8  16   2       95.00      -16.62     65.46 o 
  -7  16   2      822.87      921.91    177.31 o 
  -6  16   2      298.46      182.10     61.89 o 
  -5  16   2      195.65      215.18     66.68 o 
  -4  16   2       16.92       20.16     55.27 o 
  -3  16   2        1.67      -20.52     46.49 o 
  -2  16   2       41.32       -2.41     68.97 o 
  -1  16   2      697.27      688.90     89.58 o 
   0  16   2      443.46      434.93     71.75 o 
   1  16   2       10.53      -30.65     43.10 o 
   2  16   2      245.25      176.89     60.72 o 
   3  16   2      116.06       94.77     68.33 o 
   4  16   2      303.10      192.62    100.77 o 
   5  16   2      462.92      411.77    157.00 o 
   6  16   2      122.77       61.41     68.92 o 
   7  16   2      346.15      251.11     86.71 o 
   8  16   2        0.14       42.49     69.95 o 
   9  16   2      167.38      266.05     96.91 o 
  10  16   2      524.41      798.42    138.44 o 
  11  16   2      338.88      224.93    220.70 o 
  12  16   2      214.25      229.42    174.15 o 
 -11  17   2       12.26      -87.32     73.68 o 
 -10  17   2      321.18      153.06    120.74 o 
  -9  17   2      588.64      664.68    123.48 o 
  -8  17   2      470.84      374.47     82.98 o 
  -7  17   2      200.88      203.42     82.45 o 
  -6  17   2       89.42       96.85     82.61 o 
  -5  17   2      834.08      785.76    111.76 o 
  -4  17   2      534.17      558.00     87.55 o 
  -3  17   2      620.17      669.07     95.83 o 
  -2  17   2      285.57      402.44     77.32 o 
  -1  17   2       85.46      144.50     61.87 o 
   0  17   2       68.41      -60.61     43.61 o 
   1  17   2      717.52      724.64    115.21 o 
   2  17   2      425.47      482.19    103.15 o 
   3  17   2      181.05      283.39     88.63 o 
   4  17   2       73.71       36.15     71.15 o 
   5  17   2        9.54        3.43     66.07 o 
   6  17   2      265.53      186.02     87.46 o 
   7  17   2      565.17      599.34    120.95 o 
   8  17   2      827.94      938.19    142.58 o 
   9  17   2      387.35      352.70    101.44 o 
  10  17   2      166.43       58.73    113.08 o 
  11  17   2        2.67      -98.30     69.89 o 
 -10  18   2        0.03     -110.78     73.85 o 
  -9  18   2       43.78      123.47     72.52 o 
  -8  18   2        7.04       48.07     75.27 o 
  -7  18   2       14.59       35.42     58.50 o 
  -6  18   2        3.00       12.35     56.32 o 
  -5  18   2      102.61      -37.23     74.98 o 
  -4  18   2        5.71      -13.33     52.74 o 
  -3  18   2       54.51      -12.76     53.74 o 
  -2  18   2       20.12      -13.82     52.42 o 
  -1  18   2      422.40      384.35     92.34 o 
   0  18   2       95.45      111.78     68.75 o 
   1  18   2       71.83        9.70     65.53 o 
   2  18   2        8.87        5.38     64.39 o 
   3  18   2        3.22      -63.72     60.13 o 
   4  18   2        0.65      -37.22     62.29 o 
   5  18   2        0.01      -64.26     64.20 o 
   6  18   2      184.85       93.23    101.86 o 
   7  18   2       60.70        7.57    103.33 o 
   8  18   2        4.30       43.92     80.32 o 
   9  18   2        0.24       46.72    103.05 o 
  10  18   2       10.21       46.79     86.79 o 
  -8  19   2      170.46      195.57     81.58 o 
  -7  19   2      157.21       72.31     65.84 o 
  -6  19   2       25.71       -3.62     60.78 o 
  -5  19   2       76.02       31.35     62.88 o 
  -4  19   2      232.88      240.73     79.68 o 
  -3  19   2      289.85      258.64     74.78 o 
  -2  19   2       66.53       79.96     62.99 o 
  -1  19   2       63.48      154.47     84.59 o 
   0  19   2        8.30       70.66     73.34 o 
   1  19   2      685.57      541.78    188.70 o 
   2  19   2     1093.61      976.75    187.79 o 
   3  19   2      499.14      719.83    221.06 o 
   4  19   2      351.02      481.25    116.03 o 
   5  19   2       13.98      -67.74     70.70 o 
   6  19   2       22.63      117.22     99.27 o 
   7  19   2      226.81      206.60    113.12 o 
   8  19   2      275.94      170.37    185.37 o 
  -6  20   2      285.97      330.19     87.11 o 
  -5  20   2      359.51      285.12    183.40 o 
  -4  20   2      124.92      153.17     74.81 o 
  -3  20   2        2.33       -4.12     62.96 o 
  -2  20   2      401.62      375.95    108.74 o 
  -1  20   2      125.02       91.89     87.57 o 
   0  20   2      159.77      209.36    107.55 o 
   1  20   2       70.74      124.00     86.65 o 
   2  20   2        7.42       85.00     78.35 o 
   3  20   2      149.79      185.40     99.65 o 
   4  20   2      382.00      220.46     92.24 o 
   5  20   2      324.23      264.29    109.98 o 
   6  20   2      430.76      487.66    167.96 o 
  -2  21   2        2.64      -94.68    100.13 o 
  -1  21   2        1.20      -61.54    133.06 o 
   0  21   2        0.83       81.36     86.52 o 
   1  21   2       12.48       76.22     85.75 o 
   2  21   2       45.70      145.02     87.26 o 
 -19   1   3      132.63      167.59     89.82 o 
 -18   1   3      145.57       68.68     83.36 o 
 -17   1   3      259.23      234.14     92.16 o 
 -16   1   3      119.96      267.60     86.72 o 
 -15   1   3      107.67      198.33     83.28 o 
 -14   1   3     1042.47      964.26    125.05 o 
 -13   1   3        2.43       28.35     49.53 o 
 -12   1   3      129.32       42.33    114.44 o 
 -11   1   3      503.66      395.58     75.13 o 
 -10   1   3      474.61      294.61    111.11 o 
  -9   1   3     2598.84     2563.33     95.10 o 
  -8   1   3     2364.31     2329.02     89.31 o 
  -7   1   3     1672.12     1838.09     79.23 o 
  -6   1   3      395.84      407.56     46.58 o 
  -5   1   3     2309.73     2249.06     82.09 o 
  -4   1   3     1912.10     1864.48     85.25 o 
  -3   1   3     3434.17     3425.07     79.78 o 
  -2   1   3     6606.36     7123.30    188.60 o 
  -1   1   3    10947.17    11568.24    245.84 o 
   0   1   3     4459.84     4406.26     92.05 o 
   1   1   3    12438.90    13454.73    229.39 o 
   2   1   3    18631.37    19103.97    314.82 o 
   3   1   3    11362.40    11638.03    203.24 o 
   4   1   3     1056.91     1017.51     59.39 o 
   5   1   3      183.98      187.18     22.99 o 
   6   1   3     1327.17     1367.68     52.27 o 
   7   1   3     2922.42     2936.39     81.60 o 
   8   1   3     3095.68     3295.34    127.82 o 
   9   1   3     5792.66     5834.38    204.02 o 
  10   1   3     1035.25     1033.74     56.92 o 
  11   1   3       12.85       -2.15     34.27 o 
  12   1   3     1383.39     1425.37    113.20 o 
  13   1   3     2159.79     2397.97    184.30 o 
  14   1   3     1421.48     1216.76    162.64 o 
  15   1   3      428.18      312.53     91.28 o 
  16   1   3      279.62      124.67    218.57 o 
  17   1   3       30.15       71.46     76.87 o 
  18   1   3      117.67      129.32     87.32 o 
 -19   2   3       38.05       25.27    129.55 o 
 -18   2   3       87.23       13.96     74.42 o 
 -17   2   3      236.99      440.91    122.79 o 
 -16   2   3      183.46      137.76     75.41 o 
 -15   2   3        0.67      -34.39     55.76 o 
 -14   2   3       34.53       71.54     79.83 o 
 -13   2   3     1100.79      785.06    280.98 o 
 -12   2   3     1020.72      891.04    111.55 o 
 -11   2   3     1737.49     1605.36    321.76 o 
 -10   2   3      142.47      159.48     85.56 o 
  -9   2   3      333.77      358.50     42.71 o 
  -8   2   3      345.27      357.88     41.94 o 
  -7   2   3        9.33      -31.96     25.94 o 
  -6   2   3     7432.28     7518.12    218.74 o 
  -5   2   3        7.71        2.70     24.52 o 
  -4   2   3      412.13      315.15     61.24 o 
  -3   2   3       54.36       38.31     17.25 o 
  -2   2   3     6310.91     6299.51    153.09 o 
  -1   2   3     2053.81     2011.20     68.64 o 
   0   2   3     3674.34     3775.76    100.47 o 
   1   2   3     5008.48     5152.68    110.24 o 
   2   2   3      125.71      116.13     22.49 o 
   3   2   3       15.73       42.21     21.01 o 
   4   2   3     4032.84     4035.88     94.27 o 
   5   2   3     7045.70     7215.23    153.15 o 
   6   2   3     4351.18     4260.43     98.81 o 
   7   2   3      108.11       90.86     23.93 o 
   8   2   3      128.27      115.70     26.56 o 
   9   2   3      392.73      492.37     72.40 o 
  10   2   3      833.20      791.06     52.58 o 
  11   2   3     1772.32     2098.99    127.33 o 
  12   2   3      604.10      511.76     77.32 o 
  13   2   3       44.75       99.92     49.19 o 
  14   2   3        4.11       -7.54     47.13 o 
  15   2   3      502.35      427.44    105.71 o 
  16   2   3      788.98      641.21    122.27 o 
  17   2   3      535.50      638.22    133.00 o 
  18   2   3       37.85       32.76     72.81 o 
 -18   3   3        0.75      -43.94     50.01 o 
 -17   3   3      489.15      341.58     97.30 o 
 -16   3   3        1.37      -20.93     62.19 o 
 -15   3   3      141.46      170.03     75.57 o 
 -14   3   3      231.95       90.86     63.92 o 
 -13   3   3      254.45      258.71     69.79 o 
 -12   3   3       84.96       58.01     42.25 o 
 -11   3   3      208.92      303.24     72.74 o 
 -10   3   3        6.00       -1.17     43.65 o 
  -9   3   3        1.65       -1.94     34.23 o 
  -8   3   3      326.28      395.64     53.00 o 
  -7   3   3      198.10      234.39     57.55 o 
  -6   3   3     2857.26     3033.81    125.86 o 
  -5   3   3      289.49      353.05     50.03 o 
  -4   3   3       35.21       47.46     25.55 o 
  -3   3   3      365.86      372.25     46.60 o 
  -2   3   3     4051.34     4336.33    117.95 o 
  -1   3   3     1128.16     1149.08     52.31 o 
   0   3   3      566.50      630.49     46.06 o 
   1   3   3        5.35        9.31     10.29 o 
   2   3   3      327.63      339.76     33.35 o 
   3   3   3      482.72      546.77     42.92 o 
   4   3   3       29.59        5.26     20.17 o 
   5   3   3      581.52      631.73     34.10 o 
   6   3   3     1824.70     1864.84     65.11 o 
   7   3   3       10.14       -6.20     20.35 o 
   8   3   3      447.86      484.10     46.41 o 
   9   3   3      863.60      883.03    108.99 o 
  10   3   3     1390.96     1334.92     90.14 o 
  11   3   3       45.08        7.15     42.17 o 
  12   3   3       38.54       21.59     45.98 o 
  13   3   3      643.95      558.30     81.81 o 
  14   3   3        4.82      -47.43     63.06 o 
  15   3   3       64.50      111.33     62.99 o 
  16   3   3       15.85      -15.20     63.24 o 
  17   3   3       75.72       76.24     78.79 o 
  18   3   3       27.17       18.65     78.99 o 
 -18   4   3      257.77      444.41     99.28 o 
 -17   4   3      115.18      106.04     69.65 o 
 -16   4   3      103.25      127.16     54.01 o 
 -15   4   3       31.99       28.55     43.33 o 
 -14   4   3      130.28      165.71     66.44 o 
 -13   4   3       56.94       60.50     48.81 o 
 -12   4   3      902.73     1183.45    124.28 o 
 -11   4   3       57.22       91.50     42.94 o 
 -10   4   3      249.04      361.81     64.52 o 
  -9   4   3        0.89      -23.03     28.05 o 
  -8   4   3     1024.64     1120.70     66.21 o 
  -7   4   3     1845.57     1928.70    102.33 o 
  -6   4   3     9253.90     9447.18    264.70 o 
  -5   4   3     5513.65     5572.03    176.84 o 
  -4   4   3       36.86       41.60     28.20 o 
  -3   4   3        2.05        0.59     20.77 o 
  -2   4   3     2272.13     2250.91     79.50 o 
  -1   4   3     8225.55     8207.34    165.01 o 
   0   4   3    12621.35    12416.03    266.27 o 
   1   4   3       68.47       84.75     22.10 o 
   2   4   3     2479.50     2448.39     83.15 o 
   3   4   3        5.38       -4.47     19.89 o 
   4   4   3     7422.30     7318.50    184.48 o 
   5   4   3    14019.56    13932.05    312.75 o 
   6   4   3     3622.57     3574.63     95.29 o 
   7   4   3     1361.33     1349.37     50.27 o 
   8   4   3       36.75       17.32     30.36 o 
   9   4   3      770.97      808.38     68.99 o 
  10   4   3     2982.23     3204.09    111.61 o 
  11   4   3     4589.29     4714.98    192.68 o 
  12   4   3     1124.89     1384.04    117.04 o 
  13   4   3      710.99      682.48     89.92 o 
  14   4   3        9.27      -13.55     45.93 o 
  15   4   3      272.47      317.89     78.94 o 
  16   4   3     1026.15     1027.14    271.97 o 
  17   4   3      355.98      476.43    120.17 o 
  18   4   3      339.63      309.24    104.79 o 
 -18   5   3       38.80       95.53     67.00 o 
 -17   5   3       11.79       -2.62     62.34 o 
 -16   5   3      270.94      219.01     73.15 o 
 -15   5   3      139.53      212.86     69.34 o 
 -14   5   3      165.54      109.67     55.72 o 
 -13   5   3        0.94       17.41     38.63 o 
 -12   5   3      245.85      162.58     45.75 o 
 -11   5   3     1050.47      967.52     70.68 o 
 -10   5   3     1112.56      965.51     65.71 o 
  -9   5   3     1945.89     2123.59     99.53 o 
  -8   5   3      523.12      470.00     49.01 o 
  -7   5   3      216.58      181.33     27.46 o 
  -6   5   3        0.18        5.78     17.71 o 
  -5   5   3     2148.65     2260.36     89.64 o 
  -4   5   3        6.45       29.50     21.67 o 
  -3   5   3     9782.08     9708.08    199.72 o 
  -2   5   3      259.94      292.60     29.03 o 
  -1   5   3     2228.06     2310.09     81.29 o 
   0   5   3      231.66      260.77     28.83 o 
   1   5   3     3227.15     3171.23    119.84 o 
   2   5   3     3043.41     3091.60    117.87 o 
   3   5   3     1778.96     1843.88     77.82 o 
   4   5   3       13.52       22.34     24.88 o 
   5   5   3      864.49      901.79     61.21 o 
   6   5   3       58.34       27.99     23.03 o 
   7   5   3     1768.53     1831.84     90.36 o 
   8   5   3     3743.78     3711.47    131.32 o 
   9   5   3      548.83      570.59     62.86 o 
  10   5   3       12.11        1.79     34.82 o 
  11   5   3       27.08       53.78     47.40 o 
  12   5   3      163.14      202.42     58.82 o 
  13   5   3      577.05      586.29    109.39 o 
  14   5   3      732.41      758.09    100.39 o 
  15   5   3      311.58      329.52     78.67 o 
  16   5   3      193.37      143.02     65.28 o 
  17   5   3       16.00       62.97     76.84 o 
  18   5   3       36.17      -26.59     77.54 o 
 -18   6   3       66.59       58.07     69.28 o 
 -17   6   3       59.82       56.79     65.78 o 
 -16   6   3        7.11      -21.31     50.90 o 
 -15   6   3        1.65        6.81     52.61 o 
 -14   6   3      125.82       96.92     54.49 o 
 -13   6   3        8.05      -39.00     42.16 o 
 -12   6   3      897.03      907.51     96.95 o 
 -11   6   3       80.76       60.31     39.51 o 
 -10   6   3      342.28      324.37     61.33 o 
  -9   6   3        1.69      -12.08     25.76 o 
  -8   6   3        1.71       20.40     29.57 o 
  -7   6   3      966.63      875.59     65.25 o 
  -6   6   3     1677.55     1679.00     67.56 o 
  -5   6   3       10.16       -9.48     22.30 o 
  -4   6   3       38.46       38.23     23.39 o 
  -3   6   3      115.63      182.18     60.14 o 
  -2   6   3     5677.61     5892.38    161.82 o 
  -1   6   3     3639.09     3472.90    107.80 o 
   0   6   3      934.51     1008.68     55.20 o 
   1   6   3     1909.48     1900.16     72.14 o 
   2   6   3      211.60      228.31     26.08 o 
   3   6   3       91.89       51.17     40.62 o 
   4   6   3      914.49      942.72     62.53 o 
   5   6   3    10509.73    10402.02    213.47 o 
   6   6   3     2478.89     2382.03    105.55 o 
   7   6   3     2326.93     2408.58    106.53 o 
   8   6   3       14.12       -6.85     33.25 o 
   9   6   3       11.22        1.33     34.05 o 
  10   6   3      576.02      648.52     70.40 o 
  11   6   3     1168.86     1205.10    108.86 o 
  12   6   3      364.43      376.61     70.56 o 
  13   6   3       93.86       12.08     50.03 o 
  14   6   3      202.50      168.97     66.30 o 
  15   6   3      133.93      217.19     71.00 o 
  16   6   3      640.66      701.91    108.60 o 
  17   6   3      215.52      178.24     77.84 o 
 -18   7   3        2.48        2.16     68.34 o 
 -17   7   3      106.26       33.80     65.81 o 
 -16   7   3       93.59      122.12     62.74 o 
 -15   7   3      715.96      764.43    198.30 o 
 -14   7   3       29.01        3.60     51.78 o 
 -13   7   3      127.59       66.74     60.47 o 
 -12   7   3      165.79      168.39     60.96 o 
 -11   7   3        3.29       -4.57     39.10 o 
 -10   7   3      194.72      140.21     45.21 o 
  -9   7   3     3713.55     3718.13    181.85 o 
  -8   7   3     1043.93     1000.19     81.74 o 
  -7   7   3       80.81      103.78     39.01 o 
  -6   7   3        9.76       -6.94     35.67 o 
  -5   7   3     1574.07     1535.50    133.06 o 
  -4   7   3     3516.20     3532.43    120.61 o 
  -3   7   3    14202.41    14026.95    317.69 o 
  -2   7   3      460.13      432.14     44.86 o 
  -1   7   3       24.67       25.05     23.55 o 
   0   7   3      168.68       94.64     42.05 o 
   1   7   3     2556.50     2428.73     88.19 o 
   2   7   3     3802.49     3802.66    113.92 o 
   3   7   3     5314.07     5234.76    141.63 o 
   4   7   3      241.64      241.96     46.69 o 
   5   7   3      383.80      468.88     63.56 o 
   6   7   3      430.79      458.98     54.83 o 
   7   7   3     6138.82     6214.90    185.19 o 
   8   7   3     7947.82     7659.24    217.58 o 
   9   7   3     1181.40     1204.28     87.14 o 
  10   7   3      638.96      726.35     76.11 o 
  11   7   3      208.47      202.28     57.46 o 
  12   7   3       50.28      106.74     51.63 o 
  13   7   3     1348.79     1488.91    132.82 o 
  14   7   3       83.77       78.83     59.63 o 
  15   7   3       98.92       17.84     57.29 o 
  16   7   3       18.88       28.22     65.25 o 
  17   7   3        0.85       55.87     74.26 o 
 -17   8   3       17.18      -40.56     74.88 o 
 -16   8   3       21.11       65.45     60.34 o 
 -15   8   3        2.27        7.41     50.50 o 
 -14   8   3      138.29       96.17     60.96 o 
 -13   8   3       71.96       54.96     49.86 o 
 -12   8   3       30.97      -44.68     43.08 o 
 -11   8   3      714.37     1004.85    166.25 o 
 -10   8   3     1055.18     1167.91    106.24 o 
  -9   8   3        0.36        1.71     47.04 o 
  -8   8   3      588.63      522.51     86.35 o 
  -7   8   3      115.31       83.77     42.81 o 
  -6   8   3      448.60      505.90     65.39 o 
  -5   8   3      742.81      705.19     72.01 o 
  -4   8   3      104.07      100.13     40.02 o 
  -3   8   3     2513.11     2464.19    101.26 o 
  -2   8   3     3058.58     3125.52    116.94 o 
  -1   8   3       59.80       60.39     27.06 o 
   0   8   3     1659.02     1642.46     78.26 o 
   1   8   3      754.37      873.37     77.60 o 
   2   8   3      254.39      302.58     38.48 o 
   3   8   3      125.30      110.02     29.08 o 
   4   8   3      799.75      762.96     80.46 o 
   5   8   3     1385.13     1188.02     98.74 o 
   6   8   3     1316.93     1552.67    168.97 o 
   7   8   3       72.86       72.64     47.96 o 
   8   8   3        0.01       39.49     44.53 o 
   9   8   3      131.28      119.75     62.70 o 
  10   8   3      388.13      186.36     86.16 o 
  11   8   3      112.41      163.77     68.46 o 
  12   8   3        1.90      -18.69     58.21 o 
  13   8   3       90.02       83.11     60.70 o 
  14   8   3      181.79       97.16     93.09 o 
  15   8   3        2.07      -22.51     56.88 o 
  16   8   3       14.11       29.10     85.25 o 
  17   8   3       22.24       52.05     92.62 o 
 -17   9   3       45.46      -87.78     74.52 o 
 -16   9   3       14.73       30.86     79.15 o 
 -15   9   3      265.09      358.38    106.77 o 
 -14   9   3      105.95      154.66     77.25 o 
 -13   9   3        2.32       35.94     84.09 o 
 -12   9   3      353.46      545.56    161.73 o 
 -11   9   3     1978.45     1980.40    174.72 o 
 -10   9   3      412.71      324.44    108.67 o 
  -9   9   3     1476.24     1664.88    276.23 o 
  -8   9   3      119.80       86.38     54.03 o 
  -7   9   3      371.32      326.52     69.84 o 
  -6   9   3       24.73       23.00     40.98 o 
  -5   9   3      136.94       67.51     39.06 o 
  -4   9   3      963.31      983.63     95.36 o 
  -3   9   3     1334.96     1361.56     81.82 o 
  -2   9   3      147.25      108.35     34.63 o 
  -1   9   3      582.47      617.33     55.05 o 
   0   9   3      873.24      933.77     70.22 o 
   1   9   3     2702.28     2638.02    103.50 o 
   2   9   3     4651.29     4472.39    139.07 o 
   3   9   3     4499.51     4279.21    157.56 o 
   4   9   3      943.72      932.54     88.67 o 
   5   9   3        0.08       13.19     41.71 o 
   6   9   3      180.67      149.23     70.55 o 
   7   9   3     1817.87     1722.09    120.98 o 
   8   9   3     1479.99     1368.96    137.51 o 
   9   9   3     1115.66     1035.42    140.82 o 
  10   9   3       23.94       17.67     56.99 o 
  11   9   3      119.59      107.52    112.88 o 
  12   9   3       56.99       21.72     66.16 o 
  13   9   3     1264.77     1358.70    237.31 o 
  14   9   3      965.48     1093.01    153.44 o 
  15   9   3     1088.44      921.08    191.35 o 
  16   9   3      116.69      163.78    102.76 o 
 -16  10   3       14.30       -2.72     77.53 o 
 -15  10   3       12.68       60.41     84.12 o 
 -14  10   3      369.85      370.08    103.81 o 
 -13  10   3      459.43      707.07    128.04 o 
 -12  10   3     1251.17     1235.42    154.37 o 
 -11  10   3       78.45      106.97     67.54 o 
 -10  10   3       36.61      112.42     63.88 o 
  -9  10   3     1129.60     1009.96    125.59 o 
  -8  10   3      818.71      901.53    113.50 o 
  -7  10   3      506.76      773.59    180.88 o 
  -6  10   3     4728.31     4267.01    411.86 o 
  -5  10   3      477.52      480.60     63.70 o 
  -4  10   3      421.56      474.95     82.39 o 
  -3  10   3      367.50      310.23     51.61 o 
  -2  10   3     1616.85     1685.92     92.11 o 
  -1  10   3      571.51      501.13     55.59 o 
   0  10   3     3482.10     3246.62    153.47 o 
   1  10   3      750.80      728.02     62.55 o 
   2  10   3       67.33       65.19     65.28 o 
   3  10   3      578.25      758.98    145.06 o 
   4  10   3     1687.61     1606.58    117.50 o 
   5  10   3     2839.66     2769.88    574.23 o 
   6  10   3      669.19      658.24    250.20 o 
   7  10   3      142.07      152.64     65.85 o 
   8  10   3       75.40       22.07     51.78 o 
   9  10   3       87.14      139.16     89.16 o 
  10  10   3     2750.07     2867.23    201.71 o 
  11  10   3      749.27      856.89    130.59 o 
  12  10   3     1377.10     1289.82    156.31 o 
  13  10   3     1291.00     1310.16    189.72 o 
  14  10   3      155.62       59.48     82.55 o 
  15  10   3       68.46       63.95     87.07 o 
  16  10   3      521.45      759.20    150.34 o 
 -16  11   3        4.34      -78.18     96.30 o 
 -15  11   3       21.84       22.37     98.99 o 
 -14  11   3       40.57       18.72     75.77 o 
 -13  11   3      142.39       56.41    189.57 o 
 -12  11   3        9.73      -21.67     58.07 o 
 -11  11   3       52.16       -2.29     74.96 o 
 -10  11   3       38.91       16.29     64.32 o 
  -9  11   3       66.40       -1.11     53.31 o 
  -8  11   3        3.39      -64.58     43.06 o 
  -7  11   3      119.43       10.56     50.15 o 
  -6  11   3       57.16       50.42    111.26 o 
  -5  11   3       42.38       49.03     37.03 o 
  -4  11   3        2.06       29.56     36.23 o 
  -3  11   3       60.95       77.26     53.60 o 
  -2  11   3      182.55      214.26     48.73 o 
  -1  11   3      636.59      675.83     72.61 o 
   0  11   3       45.60       -9.94     34.75 o 
   1  11   3       48.68      115.67     39.21 o 
   2  11   3       14.99       14.33     47.16 o 
   3  11   3       57.34       33.67     49.04 o 
   4  11   3      256.40      250.26     73.61 o 
   5  11   3      505.43      315.46     78.60 o 
   6  11   3       30.44       23.34     56.53 o 
   7  11   3      225.11      140.37     63.31 o 
   8  11   3       54.64       41.54     57.20 o 
   9  11   3       61.76      -15.85     69.66 o 
  10  11   3      160.87      154.95     73.57 o 
  11  11   3        1.81      -78.42     57.64 o 
  12  11   3       10.63      -20.89     68.69 o 
  13  11   3        0.63      -86.41     70.96 o 
  14  11   3        0.84       51.57     79.31 o 
  15  11   3        0.81       -2.17     89.67 o 
 -15  12   3        0.04      -22.99     80.52 o 
 -14  12   3      337.82       43.28     85.32 o 
 -13  12   3      212.43      375.87    105.88 o 
 -12  12   3      712.46      771.08    130.76 o 
 -11  12   3      587.90      502.57    109.87 o 
 -10  12   3      585.37      477.55    100.96 o 
  -9  12   3       11.38      -11.52     56.94 o 
  -8  12   3      296.08      279.44    107.08 o 
  -7  12   3       10.25      -15.70     44.02 o 
  -6  12   3     1969.63     2147.69    219.83 o 
  -5  12   3     1355.92     1195.24    102.77 o 
  -4  12   3      224.51      200.21     61.27 o 
  -3  12   3     1177.94     1245.51    101.07 o 
  -2  12   3     1058.93     1009.75     91.78 o 
  -1  12   3     2363.76     2180.40    141.03 o 
   0  12   3     5557.13     5508.17    224.32 o 
   1  12   3      797.71      940.48     92.96 o 
   2  12   3       23.46       49.85     78.56 o 
   3  12   3      172.44      217.39     72.67 o 
   4  12   3     4109.08     4244.98    233.32 o 
   5  12   3     1743.05     1674.87    157.29 o 
   6  12   3     1847.32     1895.15    167.04 o 
   7  12   3      156.18       79.98     60.22 o 
   8  12   3      104.72      162.79     73.37 o 
   9  12   3      191.57      368.36     90.41 o 
  10  12   3     1537.32     1680.89    170.71 o 
  11  12   3      225.23      241.50    115.52 o 
  12  12   3      360.44      200.28     87.88 o 
  13  12   3      133.52      148.26     92.54 o 
  14  12   3        9.35      -71.31     72.04 o 
  15  12   3      318.72      273.26    224.34 o 
 -14  13   3      156.78       34.32    101.00 o 
 -13  13   3       24.47      -18.59    111.16 o 
 -12  13   3       17.29      -64.98     66.54 o 
 -11  13   3      322.82      214.93    154.14 o 
 -10  13   3      311.85      246.64    143.03 o 
  -9  13   3     1595.57     2023.10    192.27 o 
  -8  13   3      114.22      156.86     72.94 o 
  -7  13   3       37.24       13.44     54.18 o 
  -6  13   3      303.13      327.26     64.00 o 
  -5  13   3      305.90      294.45     61.96 o 
  -4  13   3      179.66      133.41     50.09 o 
  -3  13   3     1667.25     1331.27    229.72 o 
  -2  13   3      314.78      318.93     62.17 o 
  -1  13   3        3.16      -51.94     36.31 o 
   0  13   3       92.03      130.44     70.26 o 
   1  13   3     2211.32     2193.99    174.39 o 
   2  13   3     5619.39     5508.90    690.33 o 
   3  13   3      454.82      654.46    108.50 o 
   4  13   3       26.65       -4.35     54.94 o 
   5  13   3      158.85      134.11     68.00 o 
   6  13   3        2.42      -32.85     52.88 o 
   7  13   3      591.68      424.74     93.71 o 
   8  13   3     1009.22     1212.92    149.00 o 
   9  13   3      228.28      268.14    133.44 o 
  10  13   3      143.65      264.20     89.87 o 
  11  13   3       40.08      -46.83     88.60 o 
  12  13   3       98.11       47.10     75.63 o 
  13  13   3      434.96      420.38    110.95 o 
  14  13   3      122.39       61.53     91.60 o 
 -14  14   3        4.53        4.36     85.90 o 
 -13  14   3        1.28      -11.00     75.41 o 
 -12  14   3        3.86       20.91     71.11 o 
 -11  14   3        4.15      -86.24     65.28 o 
 -10  14   3       24.35       62.28     71.90 o 
  -9  14   3      171.47       60.51     65.15 o 
  -8  14   3      417.36      358.51     91.20 o 
  -7  14   3        1.28        0.90     44.51 o 
  -6  14   3       86.46       69.36     50.30 o 
  -5  14   3        6.83       -7.56     44.00 o 
  -4  14   3        0.12      -54.53     36.35 o 
  -3  14   3        1.39        7.02     44.89 o 
  -2  14   3      308.77      189.38     54.79 o 
  -1  14   3      441.84      627.43     81.64 o 
   0  14   3        3.39      -69.58     46.39 o 
   1  14   3       90.22       -8.82     52.32 o 
   2  14   3       25.65       51.67     62.59 o 
   3  14   3      507.02      728.18    174.82 o 
   4  14   3       44.39       48.69     61.83 o 
   5  14   3        0.97      -12.65     55.90 o 
   6  14   3      276.72      220.72     85.19 o 
   7  14   3        3.35       45.05     82.82 o 
   8  14   3       55.94       15.10     66.97 o 
   9  14   3       75.01       36.00     77.13 o 
  10  14   3      201.53      189.92    119.27 o 
  11  14   3      201.15      238.61     97.19 o 
  12  14   3      219.32      102.14     84.97 o 
  13  14   3       98.97      102.98    200.08 o 
 -13  15   3       34.75      -39.78     88.91 o 
 -12  15   3        8.50       26.22     86.47 o 
 -11  15   3      116.53      104.03     81.38 o 
 -10  15   3      436.13      503.45    214.74 o 
  -9  15   3     1771.24     1907.97    291.89 o 
  -8  15   3      680.15      561.64     88.19 o 
  -7  15   3        9.18       26.50     48.44 o 
  -6  15   3      483.51      412.12     81.12 o 
  -5  15   3     1065.57     1198.36    114.23 o 
  -4  15   3      471.79      651.68     88.30 o 
  -3  15   3     2665.66     2703.06    157.78 o 
  -2  15   3      718.42      639.05     84.00 o 
  -1  15   3       53.34       73.87     65.37 o 
   0  15   3       98.22       -9.60     56.46 o 
   1  15   3      746.23      919.36    129.99 o 
   2  15   3      827.32      919.99    170.45 o 
   3  15   3     1306.89     1604.92    319.63 o 
   4  15   3      158.74       37.30     76.58 o 
   5  15   3        3.65      112.26     71.46 o 
   6  15   3      155.20      139.67    174.88 o 
   7  15   3     1464.29     1258.31    158.05 o 
   8  15   3     1482.26     1430.43    166.66 o 
   9  15   3     1069.28     1329.40    165.12 o 
  10  15   3      395.87      484.18    242.96 o 
  11  15   3       11.59       10.28     80.32 o 
  12  15   3      331.59      266.62    204.80 o 
 -12  16   3       43.65       73.24     85.05 o 
 -11  16   3      117.08       75.83     89.23 o 
 -10  16   3        7.88       -3.62     80.61 o 
  -9  16   3        4.71      -73.46     48.97 o 
  -8  16   3      196.65      178.33    136.55 o 
  -7  16   3      837.43      864.09    105.70 o 
  -6  16   3      298.87      306.95     82.12 o 
  -5  16   3       43.14       82.59     57.72 o 
  -4  16   3       10.27      -29.41     49.21 o 
  -3  16   3      128.90      163.34     64.81 o 
  -2  16   3       30.50       20.00     63.31 o 
  -1  16   3      596.61      834.71    130.18 o 
   0  16   3       57.02       31.72     65.54 o 
   1  16   3      138.45      188.23    131.15 o 
   2  16   3       50.40        6.03     66.09 o 
   3  16   3      153.61       78.62    111.57 o 
   4  16   3       38.80       26.21     68.59 o 
   5  16   3      737.05      823.47    134.17 o 
   6  16   3      201.97      173.98     89.40 o 
   7  16   3       69.17       75.37    126.70 o 
   8  16   3       44.21      -52.14    110.78 o 
   9  16   3        0.57       40.96     89.70 o 
  10  16   3      134.77       57.98     84.23 o 
  11  16   3      249.03      194.15     97.94 o 
 -10  17   3       38.26       53.68     60.45 o 
  -9  17   3       76.48       95.37     65.20 o 
  -8  17   3        7.83       42.72     72.75 o 
  -7  17   3        7.08       57.36     62.40 o 
  -6  17   3        8.58       97.23     77.20 o 
  -5  17   3      175.57      138.20     66.61 o 
  -4  17   3       15.17        1.29     54.54 o 
  -3  17   3      335.78      225.77    133.79 o 
  -2  17   3      108.68      188.60    122.64 o 
  -1  17   3      201.55      204.73     95.47 o 
   0  17   3      100.87      149.14     78.21 o 
   1  17   3      437.46      307.34     97.52 o 
   2  17   3      197.90      249.60     95.79 o 
   3  17   3      298.57      359.29     98.84 o 
   4  17   3      248.53      118.50    166.25 o 
   5  17   3      113.33      146.14    119.04 o 
   6  17   3        7.30       -2.99    104.28 o 
   7  17   3      246.52      110.61    103.45 o 
   8  17   3      296.26      204.31     97.55 o 
   9  17   3      103.90       85.54     82.75 o 
  10  17   3       33.40        0.55     80.96 o 
  -9  18   3       11.99       90.58     68.37 o 
  -8  18   3      117.68      161.28    117.27 o 
  -7  18   3      623.18      747.68    106.63 o 
  -6  18   3      943.04      817.62    112.31 o 
  -5  18   3      573.73      593.42    177.32 o 
  -4  18   3       16.50       51.17    129.88 o 
  -3  18   3       73.10       -9.56     79.83 o 
  -2  18   3      638.30      674.03    130.64 o 
  -1  18   3      883.64     1185.46    162.17 o 
   0  18   3     1051.81     1174.94    154.76 o 
   1  18   3      328.12      432.50    105.91 o 
   2  18   3        3.51       24.90     70.81 o 
   3  18   3      461.82      213.34     98.39 o 
   4  18   3      635.74      603.30    121.27 o 
   5  18   3      994.65     1131.84    164.41 o 
   6  18   3      622.72      694.68    156.64 o 
   7  18   3       15.65       33.56     92.18 o 
   8  18   3        1.42       20.30     78.90 o 
  -7  19   3        7.86       28.58     86.00 o 
  -6  19   3        2.08      -13.72     76.69 o 
  -5  19   3       33.69       66.80     82.36 o 
  -4  19   3      488.29      382.64    111.54 o 
  -3  19   3       20.55       -0.08     75.87 o 
  -2  19   3       41.09      -47.82     69.76 o 
  -1  19   3       25.42       44.68     92.49 o 
   0  19   3       67.80       45.92     79.56 o 
   1  19   3       55.16       36.69     78.69 o 
   2  19   3      118.42      103.54     84.93 o 
   3  19   3       24.64       56.14    104.25 o 
   4  19   3       53.64      -47.03     76.63 o 
   5  19   3       16.13       30.76    112.34 o 
   6  19   3       32.34       50.39     86.76 o 
  -4  20   3       15.08      104.46    113.74 o 
  -3  20   3       38.14       86.69     95.06 o 
  -2  20   3       65.15       90.04     96.03 o 
  -1  20   3      251.09      383.76    112.63 o 
   0  20   3      306.05      451.54    122.02 o 
   1  20   3        1.46      -34.82     78.32 o 
   2  20   3        2.74      118.15     93.82 o 
   3  20   3       70.86      202.49     93.58 o 
   4  20   3      299.82      206.52    109.28 o 
 -18   0   4      142.59      163.24    136.38 o 
 -17   0   4      166.38      182.28    123.68 o 
 -16   0   4      596.92      684.28    173.14 o 
 -15   0   4       60.63       62.54     89.55 o 
 -14   0   4      736.92      530.88    147.13 o 
 -13   0   4      648.76      891.81    167.90 o 
 -12   0   4     2711.87     2654.47    268.41 o 
 -11   0   4     1441.20     1588.65    206.59 o 
 -10   0   4     1075.25     1049.50    165.19 o 
  -9   0   4       30.98       74.03     43.36 o 
  -8   0   4     2222.92     2075.06    199.86 o 
  -7   0   4     3069.56     3126.35    157.23 o 
  -6   0   4     2226.57     2317.10    138.69 o 
  -5   0   4    11147.35    11561.06    385.02 o 
  -4   0   4       11.79       19.62     27.74 o 
  -3   0   4     1163.86     1202.36     85.03 o 
  -2   0   4     4340.96     4425.04    144.18 o 
  -1   0   4     2604.59     2876.42    108.84 o 
   0   0   4    12428.49    13494.73    339.77 o 
   1   0   4    13840.21    15033.44    371.01 o 
   2   0   4      415.07      317.88     40.71 o 
   3   0   4    10044.80    10357.38    273.09 o 
   4   0   4    13062.85    13088.26    333.48 o 
   5   0   4      209.25      237.20     38.88 o 
   6   0   4      712.28      717.94     60.73 o 
   7   0   4       41.75       46.25     35.48 o 
   8   0   4      689.20      959.88    106.43 o 
   9   0   4       31.24      -21.72     42.29 o 
  10   0   4     2154.20     2441.79    361.88 o 
  11   0   4      279.73      130.49    106.65 o 
  12   0   4     1563.89     1835.47    236.22 o 
  13   0   4       69.27       86.92     90.87 o 
  14   0   4        0.96        2.17     91.33 o 
  15   0   4      254.27      569.66    172.06 o 
  16   0   4      155.49        9.90     97.29 o 
  17   0   4       93.66      113.16    114.86 o 
 -18   1   4        0.15      -10.44    103.58 o 
 -17   1   4       72.65        8.94     76.18 o 
 -16   1   4        4.15       66.62     77.22 o 
 -15   1   4      238.98      153.39     75.12 o 
 -14   1   4      337.66      326.03     97.49 o 
 -13   1   4       99.63       27.20     62.34 o 
 -12   1   4       69.15      103.10     63.03 o 
 -11   1   4      158.43      245.15    108.40 o 
 -10   1   4     1345.42     1412.08    132.13 o 
  -9   1   4      137.12       97.82     32.74 o 
  -8   1   4      407.62      435.38     54.32 o 
  -7   1   4     1185.55     1194.41     74.31 o 
  -6   1   4      667.31      638.48     89.12 o 
  -5   1   4        1.90       -0.77     24.12 o 
  -4   1   4      175.69      215.76     35.45 o 
  -3   1   4     2204.65     2236.04     67.66 o 
  -2   1   4     2550.82     2656.94     94.65 o 
  -1   1   4        0.82        2.86     15.92 o 
   0   1   4       41.91       30.57     23.57 o 
   1   1   4     8325.71     8499.22    163.19 o 
   2   1   4    11250.50    11278.04    205.49 o 
   3   1   4     6575.53     6661.83    134.78 o 
   4   1   4      851.00      813.39     47.20 o 
   5   1   4      173.19      158.30     45.41 o 
   6   1   4      148.54       92.32     28.84 o 
   7   1   4      317.06      395.79     43.26 o 
   8   1   4      593.15      653.88     54.46 o 
   9   1   4      177.72      243.75     48.66 o 
  10   1   4      235.33      213.14     50.16 o 
  11   1   4       28.48       58.79     63.69 o 
  12   1   4        0.73      133.09     63.79 o 
  13   1   4      247.49      244.38    125.27 o 
  14   1   4       96.70       32.70     65.41 o 
  15   1   4      225.96       88.05    101.39 o 
  16   1   4        0.40       43.62     73.76 o 
  17   1   4        0.07      -98.47     95.72 o 
 -18   2   4       88.99      169.64    113.16 o 
 -17   2   4      166.64      353.02    100.81 o 
 -16   2   4       28.78       86.19     77.91 o 
 -15   2   4        5.01      -56.77     62.44 o 
 -14   2   4      632.86      509.48    181.23 o 
 -13   2   4       23.94      -20.69     56.75 o 
 -12   2   4      365.46      488.58     91.12 o 
 -11   2   4     1258.18     1305.44    133.58 o 
 -10   2   4     1152.06      956.77    111.91 o 
  -9   2   4       16.26        7.26     27.81 o 
  -8   2   4     1215.18     1335.10     79.63 o 
  -7   2   4     2259.93     2241.89     98.71 o 
  -6   2   4     3111.35     3147.65    113.14 o 
  -5   2   4      358.33      389.88     44.66 o 
  -4   2   4       16.71       16.23     18.32 o 
  -3   2   4       34.97       26.25     25.93 o 
  -2   2   4     3974.63     4026.88    101.74 o 
  -1   2   4     4556.59     4687.37    111.91 o 
   0   2   4     3581.02     3839.76    128.03 o 
   1   2   4     6719.06     7488.32    158.57 o 
   2   2   4     1891.98     1995.34     97.33 o 
   3   2   4      827.45     1004.87     65.68 o 
   4   2   4     3043.74     3092.94     95.67 o 
   5   2   4      331.65      269.30     35.66 o 
   6   2   4      218.75      213.81     40.27 o 
   7   2   4       86.74       83.22     31.36 o 
   8   2   4       97.47       40.92     40.05 o 
   9   2   4     1007.17     1025.87     75.42 o 
  10   2   4     2211.37     2145.14    111.73 o 
  11   2   4     1519.90     1543.62    206.74 o 
  12   2   4     1867.66     1809.72    169.77 o 
  13   2   4       66.14       86.30     95.90 o 
  14   2   4       61.90       67.11     64.62 o 
  15   2   4        5.04      131.73     74.10 o 
  16   2   4       62.70       96.47     81.96 o 
  17   2   4        3.54       17.52     82.55 o 
 -18   3   4       95.04       35.73     83.49 o 
 -17   3   4      262.98      111.92    134.95 o 
 -16   3   4      151.74      113.56     76.15 o 
 -15   3   4      462.67      422.33    101.38 o 
 -14   3   4      280.52       74.40     74.05 o 
 -13   3   4      233.12      341.75    180.49 o 
 -12   3   4      138.69       33.12     84.48 o 
 -11   3   4     1670.04     1363.21    139.28 o 
 -10   3   4     3218.38     3435.78    155.13 o 
  -9   3   4     4132.54     4375.11    144.87 o 
  -8   3   4     3373.68     3301.01    251.40 o 
  -7   3   4        7.91      -35.49     28.19 o 
  -6   3   4     1256.94     1450.30    106.94 o 
  -5   3   4     1767.92     1982.30    103.95 o 
  -4   3   4     7555.59     7415.41    190.78 o 
  -3   3   4     6326.45     6096.17    162.73 o 
  -2   3   4     8485.99     9202.84    218.95 o 
  -1   3   4      191.42      258.66     35.57 o 
   0   3   4      753.00      754.81     50.24 o 
   1   3   4     3848.96     3876.08     95.69 o 
   2   3   4      582.40      525.16     45.75 o 
   3   3   4     3749.86     3561.13    113.04 o 
   4   3   4     1682.99     1777.67     90.35 o 
   5   3   4       64.33      108.46     34.34 o 
   6   3   4       15.79       20.55     26.15 o 
   7   3   4     3766.08     4146.84    123.56 o 
   8   3   4     1456.76     1444.20     76.75 o 
   9   3   4     3688.34     3525.08    120.91 o 
  10   3   4      176.50      154.12     42.99 o 
  11   3   4      290.57      320.46    237.65 o 
  12   3   4       63.70       25.86     84.17 o 
  13   3   4      673.00      678.30    117.55 o 
  14   3   4      659.49      962.36    356.80 o 
  15   3   4      450.47      331.36    103.52 o 
  16   3   4       30.79       60.74     75.29 o 
  17   3   4        0.38      -35.82     72.52 o 
 -17   4   4       29.73        8.24     57.92 o 
 -16   4   4       18.58      -61.04     70.47 o 
 -15   4   4        0.01       34.65     70.21 o 
 -14   4   4       37.70      141.01     76.37 o 
 -13   4   4      106.51      162.88     70.25 o 
 -12   4   4       90.26      117.11     65.72 o 
 -11   4   4      198.64      148.30     69.25 o 
 -10   4   4       66.44       27.82     52.23 o 
  -9   4   4      120.69       71.28     44.47 o 
  -8   4   4      385.68      369.66     78.78 o 
  -7   4   4      376.83      274.00     52.00 o 
  -6   4   4        9.67      -24.27     28.53 o 
  -5   4   4      864.94      897.43    109.27 o 
  -4   4   4       89.78      105.01     31.23 o 
  -3   4   4      168.30      202.85     34.48 o 
  -2   4   4      173.58      163.29     35.20 o 
  -1   4   4      222.68      167.13     43.86 o 
   0   4   4        2.76       -5.09     17.38 o 
   1   4   4       41.28       24.69     16.14 o 
   2   4   4      316.07      396.74     40.66 o 
   3   4   4      425.60      522.23     69.45 o 
   4   4   4       24.73       37.40     27.08 o 
   5   4   4     1045.73     1152.27    130.64 o 
   6   4   4      772.28      735.81     62.48 o 
   7   4   4       57.66       -2.65     32.43 o 
   8   4   4        5.06        4.30     30.38 o 
   9   4   4      287.13      327.90     47.35 o 
  10   4   4        0.29        0.67     34.01 o 
  11   4   4        7.92       -3.74     45.80 o 
  12   4   4        7.05      -34.24     51.16 o 
  13   4   4      106.98       67.09    145.82 o 
  14   4   4       23.89      -48.80     57.51 o 
  15   4   4      201.74       58.37     74.37 o 
  16   4   4       82.14      193.34     92.99 o 
  17   4   4      341.84      541.03    147.83 o 
 -17   5   4      132.35      121.44     83.26 o 
 -16   5   4      155.46      207.45     77.43 o 
 -15   5   4      412.10      380.91     84.84 o 
 -14   5   4      822.19      707.63     94.28 o 
 -13   5   4      231.83      294.75     91.29 o 
 -12   5   4      559.09      507.01    102.70 o 
 -11   5   4       36.24       15.91     57.78 o 
 -10   5   4      250.83      193.90    115.24 o 
  -9   5   4     3595.05     3759.99    217.74 o 
  -8   5   4     2160.00     2126.89    222.65 o 
  -7   5   4       81.07       46.15     39.14 o 
  -6   5   4      269.20      198.03     57.88 o 
  -5   5   4      417.05      401.02     46.87 o 
  -4   5   4     7290.44     7401.39    195.69 o 
  -3   5   4     9375.40     9185.44    196.06 o 
  -2   5   4     3663.50     3568.63     97.57 o 
  -1   5   4       24.22       15.05     16.73 o 
   0   5   4      755.29      771.99     48.66 o 
   1   5   4     2623.72     2779.00     76.19 o 
   2   5   4     2435.14     2457.06     94.34 o 
   3   5   4     2617.95     2646.33    100.27 o 
   4   5   4      669.54      790.46     60.78 o 
   5   5   4       56.80       85.19     31.76 o 
   6   5   4      175.57      202.39     42.22 o 
   7   5   4     4731.39     4970.29    248.93 o 
   8   5   4     1498.40     1544.51    113.03 o 
   9   5   4     1889.36     2059.12    109.93 o 
  10   5   4       49.94       59.03     39.62 o 
  11   5   4      629.58      628.38     74.18 o 
  12   5   4       38.85      140.46     57.35 o 
  13   5   4      390.82      351.65     92.79 o 
  14   5   4      285.27      429.27    106.24 o 
  15   5   4        1.91       59.69     78.16 o 
  16   5   4        2.12      -45.46     71.28 o 
  17   5   4      119.97       90.34     87.41 o 
 -17   6   4      192.40      261.94    102.08 o 
 -16   6   4       57.70      126.68     72.26 o 
 -15   6   4        1.48      -72.98     48.65 o 
 -14   6   4      617.74      594.92     97.68 o 
 -13   6   4      497.66      577.93     90.63 o 
 -12   6   4      452.67      503.20     82.90 o 
 -11   6   4      300.92      257.51     69.93 o 
 -10   6   4      940.58      723.52     83.75 o 
  -9   6   4      160.91      106.18     39.31 o 
  -8   6   4      530.25      455.74     67.71 o 
  -7   6   4     3462.29     3674.36    130.93 o 
  -6   6   4     5558.51     5453.69    161.09 o 
  -5   6   4     3450.37     3638.23    110.00 o 
  -4   6   4       42.19       26.92     20.36 o 
  -3   6   4     1038.99     1076.06     57.85 o 
  -2   6   4     3022.89     3206.38    109.40 o 
  -1   6   4     2896.96     2905.84    101.98 o 
   0   6   4      720.56      742.14     80.57 o 
   1   6   4     2557.75     2672.54    127.55 o 
   2   6   4      908.03     1072.10    137.17 o 
   3   6   4       89.36       67.30     29.46 o 
   4   6   4     2678.80     2788.04    109.07 o 
   5   6   4     5980.59     5915.12    176.00 o 
   6   6   4     5226.59     5192.61    163.30 o 
   7   6   4      963.06     1041.88     78.42 o 
   8   6   4      116.53      117.25     42.75 o 
   9   6   4       98.61       59.78     42.28 o 
  10   6   4      172.39      138.45     49.06 o 
  11   6   4      950.42     1162.92     95.35 o 
  12   6   4      241.49      177.09     60.79 o 
  13   6   4       39.06      -53.23     51.48 o 
  14   6   4      112.34       22.04     94.62 o 
  15   6   4       37.91      105.24     80.59 o 
  16   6   4       60.70       65.35     77.98 o 
 -17   7   4        5.19      -43.67     67.75 o 
 -16   7   4        0.97       -8.12     63.42 o 
 -15   7   4       35.63       42.18     61.58 o 
 -14   7   4      157.75      175.89     72.54 o 
 -13   7   4      208.45      246.05     71.39 o 
 -12   7   4       50.30       96.58     56.31 o 
 -11   7   4      283.50      257.67     80.91 o 
 -10   7   4      176.76      341.74     65.71 o 
  -9   7   4        0.54      -32.59     32.30 o 
  -8   7   4        0.95       27.91     32.39 o 
  -7   7   4       67.05       97.93     36.85 o 
  -6   7   4       28.74       34.78     29.63 o 
  -5   7   4       86.59       29.61     29.39 o 
  -4   7   4      141.46      136.74     35.99 o 
  -3   7   4      685.50      781.75     86.54 o 
  -2   7   4      179.66      221.18     36.98 o 
  -1   7   4      588.44      725.53     88.66 o 
   0   7   4        0.77       15.19     37.58 o 
   1   7   4      204.03      234.92     53.56 o 
   2   7   4      624.60      644.04    154.85 o 
   3   7   4      242.71      173.45     46.24 o 
   4   7   4      141.80      130.23     36.86 o 
   5   7   4      403.33      489.08     81.57 o 
   6   7   4        0.50       18.17     32.15 o 
   7   7   4        0.48       -8.76     33.41 o 
   8   7   4        0.70       44.72     48.66 o 
   9   7   4       17.93      -36.60     37.11 o 
  10   7   4       18.59      152.20     49.90 o 
  11   7   4      284.86      287.48     68.15 o 
  12   7   4       71.07       88.26     55.68 o 
  13   7   4       66.19       30.15     54.01 o 
  14   7   4        5.44       50.95     58.63 o 
  15   7   4       96.50      -35.67     65.25 o 
  16   7   4       31.35       92.67     85.94 o 
 -16   8   4      189.43      302.78    122.01 o 
 -15   8   4       22.30      -34.54     56.77 o 
 -14   8   4      184.94      131.36     65.16 o 
 -13   8   4     1104.07     1316.83    179.73 o 
 -12   8   4     1811.23     2098.25    152.67 o 
 -11   8   4      258.11      274.10     67.28 o 
 -10   8   4        7.49       14.46     42.49 o 
  -9   8   4       30.84       28.71     40.13 o 
  -8   8   4     1492.79     1491.10     96.04 o 
  -7   8   4     1724.41     1964.60    118.23 o 
  -6   8   4     6123.13     6111.22    187.34 o 
  -5   8   4     4432.26     4252.37    145.93 o 
  -4   8   4      242.23      282.36     45.80 o 
  -3   8   4     1167.27     1084.68     75.29 o 
  -2   8   4      659.09      639.43     59.52 o 
  -1   8   4     3531.67     3749.44    193.91 o 
   0   8   4     3392.34     3139.68    210.17 o 
   1   8   4     3018.41     3007.47    197.42 o 
   2   8   4      237.40      240.24     67.23 o 
   3   8   4      597.34      676.35     79.35 o 
   4   8   4     1876.89     1699.17    139.33 o 
   5   8   4     4484.88     4322.15    180.34 o 
   6   8   4     2285.59     2131.99    132.11 o 
   7   8   4      899.04      872.06    115.98 o 
   8   8   4       79.97       82.43     42.01 o 
   9   8   4       35.44       18.86     41.01 o 
  10   8   4      480.89      651.00     90.00 o 
  11   8   4     1085.55     1069.27     97.08 o 
  12   8   4      101.13       48.09     56.44 o 
  13   8   4      230.85      134.41     68.41 o 
  14   8   4        4.76      -21.02     55.45 o 
  15   8   4       56.91       48.01     76.75 o 
  16   8   4      502.31      712.29    138.67 o 
 -16   9   4      295.36      469.44    161.30 o 
 -15   9   4      276.08      141.69     94.55 o 
 -14   9   4      223.45      229.33     96.94 o 
 -13   9   4      361.41      488.44    111.12 o 
 -12   9   4        4.92      -46.45     65.93 o 
 -11   9   4      828.95      702.72    171.84 o 
 -10   9   4      347.89      332.95    121.05 o 
  -9   9   4       40.92        1.49     44.04 o 
  -8   9   4        3.62      -14.45     44.91 o 
  -7   9   4      591.07      520.23     75.89 o 
  -6   9   4      357.36      401.46     54.62 o 
  -5   9   4      806.04      823.19     72.97 o 
  -4   9   4       94.33       69.08     34.90 o 
  -3   9   4      487.05      506.11     82.32 o 
  -2   9   4     3511.02     3411.97    193.05 o 
  -1   9   4       20.13      -37.43     24.95 o 
   0   9   4      343.32      308.73     59.02 o 
   1   9   4      455.50      261.72     92.05 o 
   2   9   4     1379.47     1337.01    106.81 o 
   3   9   4      218.26      181.26     55.06 o 
   4   9   4     1534.20     1442.57    112.60 o 
   5   9   4      356.00      263.23     62.61 o 
   6   9   4       64.83       -3.54     45.79 o 
   7   9   4      168.69      182.00     59.72 o 
   8   9   4     1801.94     1699.69    129.59 o 
   9   9   4      330.12      485.61    104.68 o 
  10   9   4       44.55       56.19     60.94 o 
  11   9   4       62.33      124.82     67.19 o 
  12   9   4       48.62      113.71     78.31 o 
  13   9   4       41.71       93.66     81.46 o 
  14   9   4      206.81      132.84     94.85 o 
  15   9   4       18.50      -32.63     84.36 o 
 -15  10   4       15.13      -39.37     80.75 o 
 -14  10   4       27.78      -17.02     66.04 o 
 -13  10   4       79.40      -20.88     66.58 o 
 -12  10   4       11.43      -41.61     62.44 o 
 -11  10   4       69.31       96.76     74.90 o 
 -10  10   4        0.73       -2.57     58.20 o 
  -9  10   4       14.71      -32.31     51.86 o 
  -8  10   4      196.83      133.59    106.66 o 
  -7  10   4      138.83       57.50     48.40 o 
  -6  10   4      984.50      915.23     87.17 o 
  -5  10   4      718.69      808.31     73.86 o 
  -4  10   4      126.55      182.06     43.13 o 
  -3  10   4       48.58       22.80     33.82 o 
  -2  10   4      969.30     1000.47     77.54 o 
  -1  10   4      132.50      154.07     52.12 o 
   0  10   4       91.17       39.15     43.07 o 
   1  10   4       77.70       51.13     44.85 o 
   2  10   4       71.78       86.09     60.23 o 
   3  10   4       85.64       91.66     49.85 o 
   4  10   4      410.74      348.41     72.79 o 
   5  10   4     1769.51     1879.15    134.31 o 
   6  10   4      182.28      197.93     60.69 o 
   7  10   4      232.68      177.74     63.98 o 
   8  10   4      218.03      200.35     65.49 o 
   9  10   4       83.00      141.25     64.23 o 
  10  10   4       15.91       87.86     66.97 o 
  11  10   4        8.66       94.49     74.63 o 
  12  10   4       13.79      -10.17    121.38 o 
  13  10   4       55.56       37.16     81.26 o 
  14  10   4      131.16       81.23     95.93 o 
  15  10   4       10.37     -120.77     83.83 o 
 -15  11   4      260.95       77.93     97.77 o 
 -14  11   4      264.29      409.63    113.51 o 
 -13  11   4      255.49      268.39     91.75 o 
 -12  11   4        0.08      -39.44     62.29 o 
 -11  11   4     1035.59     1080.49    143.84 o 
 -10  11   4     1432.04     1551.58    164.64 o 
  -9  11   4     1469.96     1435.85    153.36 o 
  -8  11   4      937.82      926.76    123.92 o 
  -7  11   4      190.84      272.17    114.30 o 
  -6  11   4       33.10       12.89     38.01 o 
  -5  11   4     1570.51     1750.77    108.87 o 
  -4  11   4     1075.77     1108.96    124.44 o 
  -3  11   4     2082.86     2218.22    115.50 o 
  -2  11   4     2934.09     2749.34    158.99 o 
  -1  11   4       10.35       63.29     47.86 o 
   0  11   4     1502.35     1568.02    123.63 o 
   1  11   4     1242.38     1092.91    116.88 o 
   2  11   4     3148.80     2923.93    161.92 o 
   3  11   4     1340.67     1465.60    140.89 o 
   4  11   4     2192.76     2007.17    244.67 o 
   5  11   4       14.75      -44.54     44.05 o 
   6  11   4       64.49       89.14     55.60 o 
   7  11   4      574.34      614.78     91.00 o 
   8  11   4     1835.24     1862.28    173.35 o 
   9  11   4      198.68       77.02     72.73 o 
  10  11   4      307.54      262.08     89.79 o 
  11  11   4        7.47      -95.98     63.99 o 
  12  11   4       64.52      143.19     88.30 o 
  13  11   4      362.26      257.19    102.57 o 
  14  11   4      395.38      447.04    247.41 o 
 -14  12   4       78.50      290.10    106.38 o 
 -13  12   4      216.58      382.53    104.62 o 
 -12  12   4      119.44       56.96     74.81 o 
 -11  12   4      206.81      192.88     85.65 o 
 -10  12   4       45.05      119.37     73.96 o 
  -9  12   4       14.00       62.94     66.52 o 
  -8  12   4      210.59      152.90     59.83 o 
  -7  12   4      121.80      211.50     56.55 o 
  -6  12   4       95.24      102.18     53.38 o 
  -5  12   4        1.91       -6.17     40.99 o 
  -4  12   4      105.07       83.38     45.05 o 
  -3  12   4      610.66      778.75    381.52 o 
  -2  12   4        6.71       27.15     51.00 o 
  -1  12   4      287.52      211.03     63.65 o 
   0  12   4     1301.41     1263.07    119.67 o 
   1  12   4     1123.81     1039.82    112.67 o 
   2  12   4      127.96      216.95     77.64 o 
   3  12   4      197.33      140.07     60.85 o 
   4  12   4       67.04      108.59    126.55 o 
   5  12   4      237.54      245.49     75.23 o 
   6  12   4      106.93      137.23     69.68 o 
   7  12   4        7.60      -20.48     55.55 o 
   8  12   4        6.41        5.16     95.15 o 
   9  12   4       31.76      -49.27     53.99 o 
  10  12   4      142.81      239.51     93.38 o 
  11  12   4      229.93      232.00     99.31 o 
  12  12   4      103.43       12.13     83.18 o 
  13  12   4       25.66       10.16     81.09 o 
 -13  13   4      212.04      251.36    101.49 o 
 -12  13   4        8.68      -76.89     67.80 o 
 -11  13   4      226.86       86.26     78.01 o 
 -10  13   4      288.61      300.11     97.83 o 
  -9  13   4      221.89      208.39     81.04 o 
  -8  13   4      615.77      567.67    159.13 o 
  -7  13   4       48.65       -9.78     43.24 o 
  -6  13   4        7.43       -0.03     42.19 o 
  -5  13   4      397.19      324.80     84.40 o 
  -4  13   4      524.15      611.81    220.42 o 
  -3  13   4      342.24      466.10     94.21 o 
  -2  13   4     1218.84     1103.26    138.79 o 
  -1  13   4       53.46       68.33     62.43 o 
   0  13   4      473.03      618.13    105.52 o 
   1  13   4     1344.95     1529.68    236.11 o 
   2  13   4      703.97      757.16    309.47 o 
   3  13   4      710.61      982.31    134.69 o 
   4  13   4      909.10      930.52    128.62 o 
   5  13   4       13.77        4.51     59.89 o 
   6  13   4       55.51      107.91    117.96 o 
   7  13   4      276.02       65.89     85.22 o 
   8  13   4      422.29      577.86    113.18 o 
   9  13   4       49.56       65.98    118.65 o 
  10  13   4      134.03       74.19     80.03 o 
  11  13   4        4.63      -47.42     70.92 o 
  12  13   4       18.79       52.78     83.76 o 
  13  13   4       37.94       34.63     93.95 o 
 -12  14   4      263.40      144.60     97.04 o 
 -11  14   4      506.14      556.07    314.99 o 
 -10  14   4      313.28      302.77    126.66 o 
  -9  14   4       36.92       94.79     59.96 o 
  -8  14   4      174.45      222.83     66.06 o 
  -7  14   4      781.46      821.60    101.47 o 
  -6  14   4      732.37      748.24    183.58 o 
  -5  14   4      322.44      273.17     80.51 o 
  -4  14   4       25.47        5.56     52.13 o 
  -3  14   4      162.91      191.38     74.23 o 
  -2  14   4      364.50      331.52     86.45 o 
  -1  14   4      671.94      635.97    115.27 o 
   0  14   4     1388.71     1352.83    185.78 o 
   1  14   4      798.86      873.62    195.53 o 
   2  14   4        0.93       13.62     55.40 o 
   3  14   4      302.83      294.99     89.78 o 
   4  14   4      672.21      815.58    124.82 o 
   5  14   4     1203.46     1236.78    155.98 o 
   6  14   4      624.31      402.94    105.91 o 
   7  14   4      209.68      342.96     94.79 o 
   8  14   4        0.23      -80.10     63.35 o 
   9  14   4        2.93       -7.20     71.20 o 
  10  14   4      198.91      354.10    106.03 o 
  11  14   4      557.92      668.48    133.73 o 
  12  14   4      246.58       86.64     93.35 o 
 -11  15   4       24.72       23.86     83.19 o 
 -10  15   4       21.13      111.21     61.03 o 
  -9  15   4      228.29      137.77     69.76 o 
  -8  15   4       63.73       50.36     57.09 o 
  -7  15   4        0.21      -28.34     49.81 o 
  -6  15   4       20.12       48.35     68.35 o 
  -5  15   4       45.66       64.93     64.93 o 
  -4  15   4       21.30       13.96     59.63 o 
  -3  15   4      108.98       -9.08     60.99 o 
  -2  15   4       63.41       77.45     74.25 o 
  -1  15   4        0.15      -62.47     55.73 o 
   0  15   4      247.59      112.30     69.95 o 
   1  15   4       61.93       24.92     71.29 o 
   2  15   4      338.37      385.70     99.94 o 
   3  15   4      311.84      377.52    102.96 o 
   4  15   4       47.07       -2.99     66.85 o 
   5  15   4      111.08      137.93    116.64 o 
   6  15   4       10.82       68.73     88.23 o 
   7  15   4        2.17       -7.49     70.07 o 
   8  15   4        0.80      -50.75     72.33 o 
   9  15   4       46.35       48.62     79.53 o 
  10  15   4        0.24      -34.29     78.58 o 
  11  15   4       20.71       11.52     82.75 o 
 -10  16   4      206.70      127.34     69.28 o 
  -9  16   4        1.92       15.48     55.94 o 
  -8  16   4      198.20      169.79     69.65 o 
  -7  16   4      690.99      732.51    195.86 o 
  -6  16   4      179.44       73.24    201.43 o 
  -5  16   4      422.93      419.16     97.79 o 
  -4  16   4       43.79       60.19     75.27 o 
  -3  16   4      373.26      346.38     98.84 o 
  -2  16   4      341.67      304.25    100.41 o 
  -1  16   4      579.43      619.82    123.04 o 
   0  16   4     1022.69     1612.89    194.75 o 
   1  16   4      793.62      700.51    130.36 o 
   2  16   4        0.78       44.72     69.54 o 
   3  16   4       16.66      -52.92     62.61 o 
   4  16   4      135.96      193.92     99.89 o 
   5  16   4      176.23      107.21     80.83 o 
   6  16   4      384.56      378.61    115.21 o 
   7  16   4       28.58     -103.80    166.37 o 
   8  16   4        6.82        9.00     89.44 o 
   9  16   4        1.30       66.37     86.08 o 
  10  16   4      219.79      207.09    106.65 o 
  -9  17   4      354.16      143.07     71.89 o 
  -8  17   4      127.78      164.88    119.93 o 
  -7  17   4       32.46      118.05     88.77 o 
  -6  17   4      166.55      340.10    141.68 o 
  -5  17   4      300.11      202.32    152.79 o 
  -4  17   4      587.83      677.62    345.03 o 
  -3  17   4      762.82      962.60    150.63 o 
  -2  17   4      510.22      501.34    148.91 o 
  -1  17   4       19.22       16.70    100.69 o 
   0  17   4       10.11       52.25     75.53 o 
   1  17   4       80.29        9.57     95.09 o 
   2  17   4       92.20      136.66     91.56 o 
   3  17   4      281.49      102.42     82.62 o 
   4  17   4      107.03      156.56     88.38 o 
   5  17   4        8.69        7.96     75.02 o 
   6  17   4       34.89        2.86     85.36 o 
   7  17   4      186.16      132.62    114.74 o 
   8  17   4      665.70      384.85    213.15 o 
  -7  18   4        1.97        1.67     85.51 o 
  -6  18   4       21.58       32.69     77.06 o 
  -5  18   4        4.09      -16.40     70.81 o 
  -4  18   4        4.10        2.05     77.16 o 
  -3  18   4        0.02       47.53     84.14 o 
  -2  18   4        0.95      -28.71     72.81 o 
  -1  18   4       11.48       72.07     83.97 o 
   0  18   4       48.63      -22.43     78.96 o 
   1  18   4       96.44       51.25    152.19 o 
   2  18   4       62.30       46.97     95.43 o 
   3  18   4       49.54       -3.79     77.56 o 
   4  18   4       77.80       93.78     91.81 o 
   5  18   4      111.23       77.72     83.83 o 
   6  18   4        0.22       12.29     78.79 o 
  -4  19   4      343.35      393.42    113.60 o 
  -3  19   4      334.14      328.65    127.79 o 
  -2  19   4      304.46      159.23    110.22 o 
  -1  19   4        2.48       -1.37     80.52 o 
   0  19   4       86.19      137.81    119.97 o 
   1  19   4      300.12      397.83    125.06 o 
   2  19   4      511.71      481.96    133.29 o 
   3  19   4      474.33      668.57    279.10 o 
 -17   1   5       16.45        7.86     85.04 o 
 -16   1   5      898.27     1181.61    376.46 o 
 -15   1   5      145.98      290.77     96.63 o 
 -14   1   5      596.31      661.32    121.82 o 
 -13   1   5      501.59      452.49    116.75 o 
 -12   1   5       84.20       47.80     62.58 o 
 -11   1   5      775.83      672.02    106.91 o 
 -10   1   5     3431.60     3294.74    338.32 o 
  -9   1   5      844.78      691.81     66.18 o 
  -8   1   5     1071.98     1116.59     83.82 o 
  -7   1   5      270.32      258.96     45.75 o 
  -6   1   5      213.87      241.55     37.14 o 
  -5   1   5     1078.81     1085.64     64.96 o 
  -4   1   5     1635.10     1737.56     77.18 o 
  -3   1   5     1566.72     1672.07     65.07 o 
  -2   1   5      272.08      221.47     28.51 o 
  -1   1   5      727.00      809.28     46.81 o 
   0   1   5      636.29      677.67     42.16 o 
   1   1   5     1700.84     1744.67     63.10 o 
   2   1   5     1509.79     1503.37     69.67 o 
   3   1   5      430.35      412.21     42.71 o 
   4   1   5       35.75       35.38     31.11 o 
   5   1   5        0.20       -7.35     32.47 o 
   6   1   5     1170.64     1110.17     83.68 o 
   7   1   5     1945.87     2059.21    198.11 o 
   8   1   5      393.04      352.94     58.83 o 
   9   1   5       68.40       20.92     42.68 o 
  10   1   5     1052.71     1166.48     96.64 o 
  11   1   5        1.89       44.36     54.98 o 
  12   1   5      147.62       88.23     70.77 o 
  13   1   5       22.26       62.41    106.00 o 
  14   1   5      171.98       72.73     83.44 o 
  15   1   5        2.74      -77.12     64.03 o 
  16   1   5        4.69       39.25     74.15 o 
 -17   2   5      111.86      141.69     92.50 o 
 -16   2   5      159.06       47.18    107.66 o 
 -15   2   5        0.12       14.38     68.27 o 
 -14   2   5        8.97       -4.25     66.72 o 
 -13   2   5      709.37      718.42    298.83 o 
 -12   2   5      196.42      147.77     98.03 o 
 -11   2   5      867.64     1050.28    125.59 o 
 -10   2   5       61.40       64.13     48.97 o 
  -9   2   5        1.90      -22.67     34.48 o 
  -8   2   5     1070.66     1101.73     81.96 o 
  -7   2   5      951.23      878.77     81.59 o 
  -6   2   5     1388.89     1535.86     77.90 o 
  -5   2   5      335.74      332.42     45.01 o 
  -4   2   5       61.93       54.28     26.98 o 
  -3   2   5       84.38       26.66     24.14 o 
  -2   2   5      499.30      477.70     60.01 o 
  -1   2   5      243.37      343.13     39.45 o 
   0   2   5     1344.74     1319.86     84.67 o 
   1   2   5      253.35      372.82     39.80 o 
   2   2   5      322.95      315.24     52.13 o 
   3   2   5     1783.37     1849.69     80.21 o 
   4   2   5     1951.10     1974.73    107.27 o 
   5   2   5     1308.97     1417.51     89.92 o 
   6   2   5       41.48       67.96     39.28 o 
   7   2   5      196.15      118.72     46.08 o 
   8   2   5       11.54       22.81     38.72 o 
   9   2   5      374.31      388.75     64.59 o 
  10   2   5       82.76       77.33     46.61 o 
  11   2   5      128.59       92.49     65.40 o 
  12   2   5       79.12       93.81     67.99 o 
  13   2   5        0.99       22.08     65.74 o 
  14   2   5      121.34       12.72     69.77 o 
  15   2   5      181.16       82.74     78.32 o 
  16   2   5       81.93       64.96     73.47 o 
 -16   3   5      100.26      161.57     98.88 o 
 -15   3   5        0.56      -91.34     62.59 o 
 -14   3   5       47.09       42.86     75.13 o 
 -13   3   5      183.93      177.92    132.82 o 
 -12   3   5        2.15      -62.64     50.18 o 
 -11   3   5      146.59      152.40     69.48 o 
 -10   3   5      208.49      238.51     61.06 o 
  -9   3   5        0.65       31.21     36.44 o 
  -8   3   5        1.25      -45.18     30.12 o 
  -7   3   5       70.40       50.73     36.22 o 
  -6   3   5     1599.60     1570.59     79.56 o 
  -5   3   5      182.19      154.11     33.38 o 
  -4   3   5      869.29     1007.86     77.55 o 
  -3   3   5       82.01       76.64     59.27 o 
  -2   3   5        0.52      -16.88     24.25 o 
  -1   3   5      687.88      694.85     61.56 o 
   0   3   5       39.94       34.47     31.94 o 
   1   3   5      673.18      638.23    111.84 o 
   2   3   5      206.53      214.13     35.58 o 
   3   3   5      721.81      757.72     54.26 o 
   4   3   5      131.35       78.65     30.90 o 
   5   3   5      110.71      103.16     33.57 o 
   6   3   5      430.79      462.77     60.78 o 
   7   3   5      155.18      127.49     44.81 o 
   8   3   5      118.73      163.08     47.68 o 
   9   3   5        0.80       46.72     55.18 o 
  10   3   5      418.40      434.75     67.31 o 
  11   3   5       65.46      -25.71     48.07 o 
  12   3   5       20.88       21.75     57.75 o 
  13   3   5        1.41       79.23     70.51 o 
  14   3   5       21.33      -20.58     60.39 o 
  15   3   5       94.15      134.29     80.29 o 
  16   3   5        4.50       -8.53     78.58 o 
 -16   4   5      188.41      111.45    127.59 o 
 -15   4   5      177.23       23.75     82.58 o 
 -14   4   5      279.34      174.81     86.69 o 
 -13   4   5      819.72      757.52    122.14 o 
 -12   4   5      955.08      916.15    129.81 o 
 -11   4   5      425.85      349.79    189.47 o 
 -10   4   5      103.33       93.08     60.94 o 
  -9   4   5       42.88       -7.05     37.30 o 
  -8   4   5     1568.23     1436.52    121.54 o 
  -7   4   5     3120.19     2953.59    210.36 o 
  -6   4   5     2515.47     2553.42    129.20 o 
  -5   4   5      747.24      632.50    117.66 o 
  -4   4   5       84.15       76.50     31.59 o 
  -3   4   5      104.26       50.43     30.38 o 
  -2   4   5      562.07      548.20     52.34 o 
  -1   4   5     1932.76     1983.92    110.80 o 
   0   4   5      658.87      559.70     64.65 o 
   1   4   5      580.23      650.71     74.28 o 
   2   4   5       40.42       66.07     38.38 o 
   3   4   5     1823.60     1683.52    136.56 o 
   4   4   5      581.56      561.39     57.65 o 
   5   4   5      363.22      380.58     64.40 o 
   6   4   5      656.06      783.06     62.46 o 
   7   4   5      304.88      213.94     54.71 o 
   8   4   5        0.48      -55.88     37.25 o 
   9   4   5      678.93      528.19     70.81 o 
  10   4   5      225.04      225.54     57.19 o 
  11   4   5      936.04     1169.29    116.45 o 
  12   4   5      208.64      187.61     78.70 o 
  13   4   5       44.02      -56.10     61.75 o 
  14   4   5      123.24       82.38     72.54 o 
  15   4   5      205.17      155.56     89.51 o 
 -16   5   5       28.91       95.67     76.14 o 
 -15   5   5      270.07      161.36     75.60 o 
 -14   5   5      322.86      414.55    107.62 o 
 -13   5   5        1.94       74.81     73.21 o 
 -12   5   5       49.37       49.78     68.92 o 
 -11   5   5      209.70      261.74     84.17 o 
 -10   5   5      133.22      142.39     70.29 o 
  -9   5   5      175.68      145.07     55.27 o 
  -8   5   5      104.34       62.05     47.25 o 
  -7   5   5       78.73       52.63     37.12 o 
  -6   5   5      396.50      391.90     52.94 o 
  -5   5   5     1084.01     1126.96     79.27 o 
  -4   5   5      918.77      902.95     68.85 o 
  -3   5   5     1984.75     1885.33     93.75 o 
  -2   5   5      384.15      424.64     46.65 o 
  -1   5   5        4.68      -29.76     27.94 o 
   0   5   5      269.16      392.87    129.11 o 
   1   5   5      539.01      661.68     73.07 o 
   2   5   5       16.34      -11.32     33.59 o 
   3   5   5      414.95      420.75     84.41 o 
   4   5   5     1711.90     1493.16    118.01 o 
   5   5   5       46.35       43.04     35.30 o 
   6   5   5       31.09       34.28     37.54 o 
   7   5   5        7.18        0.34     35.84 o 
   8   5   5      122.92       87.26     43.94 o 
   9   5   5      228.05      177.12     53.57 o 
  10   5   5      257.78      255.89    103.24 o 
  11   5   5      148.93       77.94     60.32 o 
  12   5   5      188.95       82.63     98.14 o 
  13   5   5      186.27       77.82     72.79 o 
  14   5   5      376.85      311.91    220.32 o 
  15   5   5      493.77      484.65    117.84 o 
 -16   6   5       48.72      -28.22     72.68 o 
 -15   6   5       16.56       -3.66     66.84 o 
 -14   6   5       80.96      131.71     68.52 o 
 -13   6   5      177.12      213.63     69.66 o 
 -12   6   5      372.81      563.10     88.78 o 
 -11   6   5      428.38      610.79    100.13 o 
 -10   6   5     1082.54     1133.05     93.99 o 
  -9   6   5       41.26       33.24     35.06 o 
  -8   6   5        3.27       30.90     32.82 o 
  -7   6   5     1354.73     1402.83     81.80 o 
  -6   6   5      606.55      642.66     57.58 o 
  -5   6   5      452.79      494.26     49.26 o 
  -4   6   5       99.40       91.49     28.89 o 
  -3   6   5      164.28      158.18     32.63 o 
  -2   6   5      332.24      323.51     58.79 o 
  -1   6   5      516.04      503.98     67.23 o 
   0   6   5      426.54      349.57     88.89 o 
   1   6   5        1.42       27.82     39.30 o 
   2   6   5       62.93       25.18     38.22 o 
   3   6   5      306.81      295.08     83.12 o 
   4   6   5      116.90       59.60     43.04 o 
   5   6   5      983.62      999.34     92.76 o 
   6   6   5       27.44        2.25     56.99 o 
   7   6   5      105.46       66.92     42.06 o 
   8   6   5       67.62       59.61     44.42 o 
   9   6   5      264.74      176.32     83.52 o 
  10   6   5       37.11       44.95     53.51 o 
  11   6   5      110.70      115.53     88.03 o 
  12   6   5        0.76       45.89     65.86 o 
  13   6   5        8.40      -13.89     66.95 o 
  14   6   5       36.78      101.72     82.07 o 
  15   6   5        4.13        2.46     78.19 o 
 -15   7   5      863.24      917.58    162.59 o 
 -14   7   5      268.05      380.47     97.66 o 
 -13   7   5       92.14      -24.19     58.33 o 
 -12   7   5        2.78        7.62     50.92 o 
 -11   7   5      242.34      222.31     74.41 o 
 -10   7   5      732.70      877.64     96.35 o 
  -9   7   5     1327.77     1446.15    100.38 o 
  -8   7   5      786.26      790.52     75.22 o 
  -7   7   5      122.90       76.59     34.55 o 
  -6   7   5       43.87       62.97     32.10 o 
  -5   7   5     1069.70     1110.79     70.24 o 
  -4   7   5     2295.05     2332.96     93.43 o 
  -3   7   5     1726.57     1544.45    154.62 o 
  -2   7   5      355.15      319.83     59.38 o 
  -1   7   5      860.02     1068.15    206.83 o 
   0   7   5     1468.04     1339.93    104.65 o 
   1   7   5      958.36      936.34     91.37 o 
   2   7   5      121.25      182.72     52.45 o 
   3   7   5     1226.02     1146.36    100.38 o 
   4   7   5      626.36      746.02     85.15 o 
   5   7   5      109.05       80.30     48.85 o 
   6   7   5     1478.83     1472.83    117.16 o 
   7   7   5     1192.66     1236.83    109.60 o 
   8   7   5     1454.38     1954.09    148.56 o 
   9   7   5      279.02      393.24     68.69 o 
  10   7   5       16.91      -91.56     62.11 o 
  11   7   5      272.91      288.54     89.95 o 
  12   7   5      353.29      234.64    156.11 o 
  13   7   5       86.88      196.05     87.09 o 
  14   7   5      221.94      295.33    104.35 o 
  15   7   5       18.00       29.30     88.12 o 
 -15   8   5       28.30       48.65     74.64 o 
 -14   8   5       45.41       17.95     69.04 o 
 -13   8   5        4.92       -2.33     60.24 o 
 -12   8   5       37.68        3.10     51.87 o 
 -11   8   5      239.74      356.59     92.34 o 
 -10   8   5      667.66      615.29     85.81 o 
  -9   8   5     1032.10      985.30     88.00 o 
  -8   8   5      133.08       82.78     36.53 o 
  -7   8   5      111.15       61.99     33.99 o 
  -6   8   5       22.53       34.09     30.72 o 
  -5   8   5        0.64       38.83     54.58 o 
  -4   8   5      112.24       88.83     47.26 o 
  -3   8   5       47.68       25.15     39.97 o 
  -2   8   5     2248.90     2314.88    136.43 o 
  -1   8   5      403.34      526.19     73.11 o 
   0   8   5      598.88      671.36     82.39 o 
   1   8   5      647.40      638.03     79.53 o 
   2   8   5      539.43      528.40     73.66 o 
   3   8   5       43.38       27.27     42.14 o 
   4   8   5       70.53       74.49     50.80 o 
   5   8   5       32.83       29.86     48.87 o 
   6   8   5      375.37      390.58     72.20 o 
   7   8   5       16.99       22.49     65.73 o 
   8   8   5      137.75      170.58     60.73 o 
   9   8   5      127.57       78.10     56.33 o 
  10   8   5      323.44      265.17    123.61 o 
  11   8   5      176.12      134.36     66.35 o 
  12   8   5       87.33       42.39     81.19 o 
  13   8   5        0.41       28.48     68.08 o 
  14   8   5        2.20       42.00     79.09 o 
 -15   9   5      412.14      446.81     99.36 o 
 -14   9   5       79.61      126.56     73.85 o 
 -13   9   5      194.13      317.03     86.60 o 
 -12   9   5      167.14       87.26    117.36 o 
 -11   9   5      543.99      619.91     90.51 o 
 -10   9   5      958.89     1013.51    162.95 o 
  -9   9   5       53.17       28.78     57.60 o 
  -8   9   5       18.83       10.14     39.14 o 
  -7   9   5       41.00       61.25     42.64 o 
  -6   9   5       11.40      -24.94     34.76 o 
  -5   9   5      253.82      269.05     90.98 o 
  -4   9   5     1004.71      946.90    101.29 o 
  -3   9   5      499.28      417.09     72.85 o 
  -2   9   5      251.02      207.09     60.27 o 
  -1   9   5       17.23       57.00     45.01 o 
   0   9   5      213.80      163.02     56.02 o 
   1   9   5      328.99      318.73     74.29 o 
   2   9   5      357.86      370.13     70.73 o 
   3   9   5      851.68      715.43    148.05 o 
   4   9   5       92.19       67.99     49.24 o 
   5   9   5      216.37      235.00     75.64 o 
   6   9   5       81.70       61.36     52.31 o 
   7   9   5        6.06      -69.96     46.64 o 
   8   9   5       65.83       90.78     57.84 o 
   9   9   5        6.64      -43.66     52.29 o 
  10   9   5        1.08       41.73     60.40 o 
  11   9   5      144.11      123.14     73.13 o 
  12   9   5      139.61     -133.24     88.83 o 
  13   9   5       70.31      127.40    122.44 o 
  14   9   5      511.02      686.29    197.96 o 
 -14  10   5      130.37      328.10    108.03 o 
 -13  10   5      374.38      330.53    110.89 o 
 -12  10   5      688.83      704.03    127.18 o 
 -11  10   5      122.04       70.79     86.53 o 
 -10  10   5       23.04       32.75     67.98 o 
  -9  10   5      103.81       93.56     55.66 o 
  -8  10   5      741.70      740.76     82.51 o 
  -7  10   5     1012.63      957.02     87.46 o 
  -6  10   5      258.49      267.45     77.79 o 
  -5  10   5      355.15      397.16     76.20 o 
  -4  10   5       87.09       36.06     49.04 o 
  -3  10   5        8.88       -2.38     40.20 o 
  -2  10   5     1841.47     1828.42    162.70 o 
  -1  10   5      161.57      227.40     61.26 o 
   0  10   5     2431.57     2287.66    160.98 o 
   1  10   5     1099.04     1036.76    105.14 o 
   2  10   5      218.24      149.63     59.34 o 
   3  10   5      268.49      295.74    129.45 o 
   4  10   5      731.70      576.26    100.08 o 
   5  10   5      131.19      235.05     68.37 o 
   6  10   5       41.80       59.64     55.35 o 
   7  10   5        6.66        9.05     51.19 o 
   8  10   5        2.56        6.31     55.12 o 
   9  10   5      418.21      270.64     78.19 o 
  10  10   5      374.19      381.96     85.88 o 
  11  10   5      533.90      599.99    104.02 o 
  12  10   5      175.74      534.52    189.09 o 
  13  10   5       71.45       57.27    138.78 o 
 -13  11   5       38.89       42.76     86.04 o 
 -12  11   5       62.41      117.14     85.74 o 
 -11  11   5       11.25       67.96     77.29 o 
 -10  11   5       58.64      -64.69     60.76 o 
  -9  11   5       89.71      129.15     55.95 o 
  -8  11   5       59.45       -3.70     41.87 o 
  -7  11   5      148.59      106.31     85.19 o 
  -6  11   5        2.91      -50.48     48.55 o 
  -5  11   5      146.15       84.62     74.54 o 
  -4  11   5       29.53       30.30     51.48 o 
  -3  11   5        8.19       20.26     44.38 o 
  -2  11   5      453.81      461.08    103.50 o 
  -1  11   5      283.88      268.54     66.90 o 
   0  11   5      317.65      286.43     68.78 o 
   1  11   5       47.08        8.99     47.74 o 
   2  11   5       15.51      -62.34     42.56 o 
   3  11   5       61.83       60.30     54.15 o 
   4  11   5       24.07       19.32     50.08 o 
   5  11   5        3.13       77.12     52.75 o 
   6  11   5       36.05       76.40     54.84 o 
   7  11   5        0.15      -41.49     47.47 o 
   8  11   5        8.44       41.85     74.00 o 
   9  11   5       48.95       95.24     61.03 o 
  10  11   5       90.21       -4.16     62.52 o 
  11  11   5        0.56      -28.32    122.39 o 
  12  11   5       13.68       40.57     81.51 o 
 -13  12   5      185.93      207.20     99.30 o 
 -12  12   5      371.45      504.81    120.10 o 
 -11  12   5       59.01       10.10     75.34 o 
 -10  12   5      184.90      138.07     74.14 o 
  -9  12   5      125.58      111.37     59.38 o 
  -8  12   5      367.62      475.18    214.82 o 
  -7  12   5      451.53      481.33    107.67 o 
  -6  12   5      107.24      214.26     68.23 o 
  -5  12   5      135.66       98.56     96.57 o 
  -4  12   5       51.87        9.70     48.46 o 
  -3  12   5       25.37       18.12     49.65 o 
  -2  12   5     1327.34     1459.38    132.73 o 
  -1  12   5      719.86      653.88    175.17 o 
   0  12   5      477.77      528.46     89.02 o 
   1  12   5      655.00      605.41     91.07 o 
   2  12   5       91.80       61.63     62.14 o 
   3  12   5      686.24      776.54    104.53 o 
   4  12   5      679.03      716.46    110.15 o 
   5  12   5       53.75      152.31     66.89 o 
   6  12   5      222.08      203.79     73.85 o 
   7  12   5       17.60       15.41     58.27 o 
   8  12   5       54.70      -36.35     73.17 o 
   9  12   5      276.96      311.91     85.49 o 
  10  12   5      226.21      259.66    172.91 o 
  11  12   5      213.18      131.98    106.31 o 
  12  12   5       62.26       59.66     90.13 o 
 -12  13   5        0.08       60.95     84.64 o 
 -11  13   5      123.97      181.00     71.55 o 
 -10  13   5      439.90      417.09     82.34 o 
  -9  13   5      368.57      315.08     99.62 o 
  -8  13   5      395.25      367.85    128.10 o 
  -7  13   5      116.79      143.74     73.92 o 
  -6  13   5      128.42      123.71     72.95 o 
  -5  13   5      422.77      384.70    228.02 o 
  -4  13   5      312.67      167.55    122.14 o 
  -3  13   5      500.55      552.36    115.07 o 
  -2  13   5      592.95      693.78    103.27 o 
  -1  13   5       23.20      -31.80     51.20 o 
   0  13   5       60.13      -35.88     52.81 o 
   1  13   5     1734.16     1642.30    225.31 o 
   2  13   5      777.65      852.93    108.84 o 
   3  13   5      756.66      793.64    111.14 o 
   4  13   5      104.20      187.12     70.73 o 
   5  13   5       74.35       95.13     79.81 o 
   6  13   5      512.57      700.54    156.59 o 
   7  13   5       80.51      -43.04    152.37 o 
   8  13   5      248.04      223.46    155.19 o 
   9  13   5      135.34      182.30    101.20 o 
  10  13   5        4.93        5.08     82.36 o 
  11  13   5        9.87     -124.60    107.31 o 
 -11  14   5        9.82       -2.58     63.57 o 
 -10  14   5       15.28      -29.61     61.90 o 
  -9  14   5        1.41      -54.35    112.78 o 
  -8  14   5      187.53      106.47     77.43 o 
  -7  14   5       58.19       95.71     68.59 o 
  -6  14   5       17.29       -0.54     62.02 o 
  -5  14   5      152.84      280.64     95.16 o 
  -4  14   5       13.65       49.95     67.07 o 
  -3  14   5      222.09      217.23     87.47 o 
  -2  14   5      231.47      194.94     88.69 o 
  -1  14   5      146.34      208.91    102.40 o 
   0  14   5       36.21      -69.12     55.08 o 
   1  14   5        3.84        1.33     61.60 o 
   2  14   5        9.51       24.74     67.52 o 
   3  14   5      194.45      217.34     89.01 o 
   4  14   5       89.40       60.80     78.46 o 
   5  14   5       14.95       71.99     77.73 o 
   6  14   5       21.08       55.43     71.93 o 
   7  14   5       35.60        3.86     67.59 o 
   8  14   5       19.55      -57.20     68.81 o 
   9  14   5       49.28       98.84     88.44 o 
  10  14   5       63.62        9.97    100.87 o 
  -9  15   5      472.33      706.52    144.70 o 
  -8  15   5      146.50      115.35     89.25 o 
  -7  15   5        4.94       -8.57     68.49 o 
  -6  15   5       46.76       76.03     73.21 o 
  -5  15   5      734.23      696.27    189.06 o 
  -4  15   5      418.42      429.13    111.93 o 
  -3  15   5      339.99      290.82     93.75 o 
  -2  15   5      584.98      530.77    112.86 o 
  -1  15   5       76.18       35.59     96.01 o 
   0  15   5       15.25       41.45     92.80 o 
   1  15   5       68.97       56.00     76.68 o 
   2  15   5       11.31      116.78    147.99 o 
   3  15   5      144.49      218.01     95.78 o 
   4  15   5      590.97      454.25    115.84 o 
   5  15   5       15.44       89.71     77.53 o 
   6  15   5      135.84      205.08     95.25 o 
   7  15   5      252.57      346.59    111.76 o 
   8  15   5      235.85      112.73     97.68 o 
   9  15   5      450.48      532.05    145.47 o 
  -8  16   5       83.38      -20.84     73.75 o 
  -7  16   5      514.82      788.51    149.56 o 
  -6  16   5      321.19      297.90    174.46 o 
  -5  16   5       69.75      -12.85     81.56 o 
  -4  16   5        0.59        0.10     77.52 o 
  -3  16   5        2.11       55.15     73.90 o 
  -2  16   5       35.21      -28.18    105.67 o 
  -1  16   5       47.33      118.94     83.78 o 
   0  16   5       18.05       28.58     76.67 o 
   1  16   5       19.91       -7.92     67.18 o 
   2  16   5       26.87       51.45     88.19 o 
   3  16   5        7.01      -51.98     69.07 o 
   4  16   5      203.21      120.05     88.20 o 
   5  16   5      156.84       64.31     83.11 o 
   6  16   5      484.26      324.88    113.66 o 
   7  16   5      124.54      171.17     96.01 o 
  -6  17   5        1.15      -44.76     76.53 o 
  -5  17   5      140.66      268.45    234.68 o 
  -4  17   5      126.35      164.44     91.58 o 
  -3  17   5       95.56      200.93     92.73 o 
  -2  17   5       78.62        2.44     80.80 o 
  -1  17   5       13.21       42.08     83.00 o 
   0  17   5       22.05       53.50    117.69 o 
   1  17   5       74.10      -29.12     78.50 o 
   2  17   5      253.94      180.29     92.11 o 
   3  17   5       43.08       90.32     87.16 o 
   4  17   5       38.70      -50.68     80.11 o 
   5  17   5      157.99       47.68     91.45 o 
  -3  18   5       11.58       -1.29     72.72 o 
  -2  18   5      138.27       33.88     87.73 o 
  -1  18   5      182.21       96.39    103.08 o 
   0  18   5      454.33      429.98    126.84 o 
   1  18   5      256.92      124.84    152.36 o 
   2  18   5        2.77        9.99     84.05 o 
 -15   0   6        0.64       29.95    104.33 o 
 -14   0   6      354.34      472.83    158.21 o 
 -13   0   6      147.74      296.44    135.45 o 
 -12   0   6     1172.50      977.00    191.19 o 
 -11   0   6       61.15       23.14     90.79 o 
 -10   0   6      133.02      147.29    101.47 o 
  -9   0   6       50.97       67.46     59.43 o 
  -8   0   6     1370.38     1403.95    137.17 o 
  -7   0   6       82.34      103.61     96.02 o 
  -6   0   6      144.52      111.40     60.87 o 
  -5   0   6      188.97      174.64     67.08 o 
  -4   0   6      541.31      549.53     93.34 o 
  -3   0   6      455.88      274.45    108.01 o 
  -2   0   6     2413.17     2454.51    156.34 o 
  -1   0   6     1804.65     1344.69    199.70 o 
   0   0   6     2916.11     2697.49    271.89 o 
   1   0   6       92.70      127.47     58.20 o 
   2   0   6      393.35      434.42     82.84 o 
   3   0   6     2465.27     2228.83    383.27 o 
   4   0   6     7836.63     7780.40    323.37 o 
   5   0   6     1175.61     1522.55    141.13 o 
   6   0   6       90.30       73.43     61.28 o 
   7   0   6        2.76       11.28     59.54 o 
   8   0   6       79.13      127.51     66.74 o 
   9   0   6      303.21      142.30    114.90 o 
  10   0   6     1605.17     1544.09    161.70 o 
  11   0   6      162.05      236.74     86.10 o 
  12   0   6       45.01      -92.93     84.49 o 
  13   0   6       33.63       46.44     94.50 o 
  14   0   6       87.84       42.34    101.86 o 
 -15   1   6      133.14       91.54     86.00 o 
 -14   1   6       89.10       79.53     81.99 o 
 -13   1   6       41.00      -44.11     68.16 o 
 -12   1   6       63.72       47.92     67.99 o 
 -11   1   6      141.56      127.42     77.56 o 
 -10   1   6      187.32      104.11     63.49 o 
  -9   1   6       10.54       31.51     40.88 o 
  -8   1   6       42.02       50.34     41.21 o 
  -7   1   6       14.62       17.50     38.68 o 
  -6   1   6       35.02      -14.35     34.74 o 
  -5   1   6       17.97      -63.98     46.00 o 
  -4   1   6      142.97      154.44     44.59 o 
  -3   1   6      371.31      314.76     50.13 o 
  -2   1   6        1.48      -45.15     32.48 o 
  -1   1   6      159.01       94.72     35.70 o 
   0   1   6      274.39      234.64     53.78 o 
   1   1   6     1205.02     1217.07    119.10 o 
   2   1   6      485.67      510.61     88.94 o 
   3   1   6      692.68      770.56     85.34 o 
   4   1   6       73.89       18.33     39.89 o 
   5   1   6      110.44       26.80     42.32 o 
   6   1   6      136.39       70.55     43.52 o 
   7   1   6       89.45      128.50     46.99 o 
   8   1   6       71.74       58.50     43.00 o 
   9   1   6        1.04       12.85     42.95 o 
  10   1   6       22.31       42.56     48.96 o 
  11   1   6        0.44      -66.88     44.59 o 
  12   1   6        9.22       -2.55     64.49 o 
  13   1   6       33.65       21.31     63.73 o 
  14   1   6       28.05      -68.62     82.79 o 
 -15   2   6        6.83       83.49     85.43 o 
 -14   2   6      338.22      342.92    107.53 o 
 -13   2   6        5.05      -44.56     67.69 o 
 -12   2   6      174.64      172.22     95.32 o 
 -11   2   6       48.03      121.24     71.72 o 
 -10   2   6       43.57      138.16     68.23 o 
  -9   2   6       45.63       36.04     39.96 o 
  -8   2   6     1121.82     1229.77    127.59 o 
  -7   2   6       17.54        1.44     38.73 o 
  -6   2   6       33.57       24.48     37.56 o 
  -5   2   6     1250.91     1169.29     86.55 o 
  -4   2   6      554.94      552.35     54.67 o 
  -3   2   6       82.52       25.67     33.84 o 
  -2   2   6     1016.24     1085.00     80.10 o 
  -1   2   6      446.51      502.48     59.89 o 
   0   2   6     1387.16     1527.39     90.90 o 
   1   2   6      215.40      216.09    103.37 o 
   2   2   6       52.26       25.98     44.08 o 
   3   2   6      896.75      721.25     87.07 o 
   4   2   6       40.32       96.16     53.63 o 
   5   2   6      124.33      138.51     54.96 o 
   6   2   6        2.09      -27.38     39.19 o 
   7   2   6        1.14      -52.43     45.43 o 
   8   2   6        4.08        9.87     39.99 o 
   9   2   6       48.40       77.85     49.54 o 
  10   2   6     1505.03     1373.03    110.13 o 
  11   2   6      445.95      407.43     83.95 o 
  12   2   6      272.82      403.29    105.27 o 
  13   2   6       11.17       24.40     71.61 o 
  14   2   6        8.60      113.16     82.97 o 
 -15   3   6      362.48      370.70    115.21 o 
 -14   3   6       50.96       63.89     89.75 o 
 -13   3   6        0.55       77.97     82.81 o 
 -12   3   6       83.20       51.15     72.36 o 
 -11   3   6      453.29      656.78    117.70 o 
 -10   3   6      181.33      215.13     65.61 o 
  -9   3   6      585.98      513.64     69.61 o 
  -8   3   6      122.61      144.67     47.02 o 
  -7   3   6        0.14      -11.28     32.45 o 
  -6   3   6       64.65       33.75     32.08 o 
  -5   3   6     1644.18     1657.65     87.60 o 
  -4   3   6      563.50      602.35     71.41 o 
  -3   3   6      839.03      863.73     80.37 o 
  -2   3   6        8.52      -16.14     36.57 o 
  -1   3   6      331.26      328.88     50.62 o 
   0   3   6       48.15       49.26     38.45 o 
   1   3   6     1391.00     1482.75     96.31 o 
   2   3   6      525.29      675.78    196.96 o 
   3   3   6     1569.58     1847.71    129.37 o 
   4   3   6      346.79      389.27     71.94 o 
   5   3   6        0.58      -18.57     40.96 o 
   6   3   6      196.94      272.03     66.71 o 
   7   3   6     1548.48     1962.59    119.71 o 
   8   3   6      437.00      317.72     57.90 o 
   9   3   6      124.46      173.26     53.11 o 
  10   3   6      103.25       20.86     44.07 o 
  11   3   6      138.64      120.67     60.99 o 
  12   3   6      467.14      368.53    105.84 o 
  13   3   6     1012.92      952.00    207.94 o 
  14   3   6      272.96      307.60    129.14 o 
 -15   4   6        0.02      -29.29     72.55 o 
 -14   4   6       87.54       35.24     81.29 o 
 -13   4   6        3.20       25.66     76.66 o 
 -12   4   6       14.14      -46.46     91.00 o 
 -11   4   6       40.77       34.37     69.66 o 
 -10   4   6      366.26      406.16     80.84 o 
  -9   4   6      704.50      727.43     69.86 o 
  -8   4   6       34.50       -8.60     35.55 o 
  -7   4   6      601.60      592.66     87.41 o 
  -6   4   6        0.76       23.62     33.48 o 
  -5   4   6      629.78      683.03     71.71 o 
  -4   4   6        8.25       18.14     35.99 o 
  -3   4   6       81.75      -21.47     35.40 o 
  -2   4   6        4.71       16.76     34.04 o 
  -1   4   6       20.07       54.87     36.66 o 
   0   4   6       42.55       63.60     36.10 o 
   1   4   6      154.72      194.42     47.09 o 
   2   4   6       33.35       89.51     40.06 o 
   3   4   6      109.84      205.96     55.92 o 
   4   4   6        0.96       44.52     44.21 o 
   5   4   6       44.17      -28.97     39.72 o 
   6   4   6      306.43      425.82     76.30 o 
   7   4   6       56.29       91.88     55.03 o 
   8   4   6        2.09       20.04     50.95 o 
   9   4   6      116.90      239.69     59.18 o 
  10   4   6       15.67       12.53     48.28 o 
  11   4   6       56.18      113.59     63.23 o 
  12   4   6        0.08      -17.86     62.58 o 
  13   4   6        1.18      -58.20     69.21 o 
  14   4   6       18.27       71.09     82.36 o 
 -14   5   6       87.08       90.41     85.11 o 
 -13   5   6       36.04      -59.52     86.55 o 
 -12   5   6        0.47      -67.42     64.02 o 
 -11   5   6      256.97      343.63     95.72 o 
 -10   5   6      112.93       45.51     57.75 o 
  -9   5   6      831.55      737.89     70.86 o 
  -8   5   6        8.06        4.21     35.69 o 
  -7   5   6        2.79        4.93     33.23 o 
  -6   5   6      120.74      128.23     66.65 o 
  -5   5   6     1200.85     1196.97    136.56 o 
  -4   5   6       66.03       64.61     45.48 o 
  -3   5   6     1385.45     1349.15    108.85 o 
  -2   5   6      157.81       49.06     44.18 o 
  -1   5   6      255.07      260.49     57.28 o 
   0   5   6      701.61      754.72     83.99 o 
   1   5   6      407.38      439.02     69.51 o 
   2   5   6      872.78     1106.72     98.27 o 
   3   5   6      616.66      731.10    183.13 o 
   4   5   6      303.95      307.42     65.95 o 
   5   5   6      292.62      256.90     68.30 o 
   6   5   6        5.79      -22.38     40.85 o 
   7   5   6     1934.74     1969.27    170.74 o 
   8   5   6      380.24      384.47     77.44 o 
   9   5   6      126.83      229.15     81.79 o 
  10   5   6       36.18       34.04     55.60 o 
  11   5   6      121.36      192.35     97.87 o 
  12   5   6      226.89      246.14     91.79 o 
  13   5   6      691.04      611.82    150.85 o 
 -14   6   6      101.01      218.03    108.31 o 
 -13   6   6      114.42       93.95     73.87 o 
 -12   6   6      226.28      272.00     77.05 o 
 -11   6   6      392.19      400.70     74.61 o 
 -10   6   6        3.46      -11.22     32.95 o 
  -9   6   6       21.58       11.96     32.32 o 
  -8   6   6      456.47      502.01     59.91 o 
  -7   6   6     1031.67     1136.18     78.24 o 
  -6   6   6     1169.91     1134.10    178.95 o 
  -5   6   6       68.32      138.57     54.57 o 
  -4   6   6      183.83      146.79     53.58 o 
  -3   6   6      346.58      398.49     67.87 o 
  -2   6   6     1038.79     1256.47    105.15 o 
  -1   6   6     1406.64     1256.51    106.51 o 
   0   6   6      188.48      259.74     58.85 o 
   1   6   6        9.54       33.76     41.55 o 
   2   6   6      326.09      251.79     61.01 o 
   3   6   6      432.41      482.30     96.08 o 
   4   6   6      347.83      348.35     83.09 o 
   5   6   6     1184.29     1234.16    153.08 o 
   6   6   6      645.08      636.15    113.97 o 
   7   6   6      423.09      389.64     83.18 o 
   8   6   6      276.70      252.41     70.33 o 
   9   6   6      643.12      699.09    104.09 o 
  10   6   6      816.42     1026.31    167.81 o 
  11   6   6      234.16      -42.32    101.57 o 
  12   6   6       93.78      167.88    141.25 o 
  13   6   6        1.62      -28.79    104.56 o 
 -14   7   6        0.02      -18.95     64.17 o 
 -13   7   6        0.10      -19.97     65.00 o 
 -12   7   6       32.58       29.00     61.53 o 
 -11   7   6      366.83      317.33    127.45 o 
 -10   7   6       16.48      -58.56     40.19 o 
  -9   7   6        0.20      -25.57     36.20 o 
  -8   7   6      142.11      117.45     48.29 o 
  -7   7   6       10.16      -17.13     41.97 o 
  -6   7   6       59.21       52.92     47.80 o 
  -5   7   6        1.38       -4.12     46.00 o 
  -4   7   6      501.80      341.53    123.48 o 
  -3   7   6      165.45      203.12     86.81 o 
  -2   7   6      234.18      156.43     66.48 o 
  -1   7   6       47.46       70.52     46.54 o 
   0   7   6      100.95       65.45     45.33 o 
   1   7   6      197.31      223.02     92.35 o 
   2   7   6       12.25       37.30     49.17 o 
   3   7   6      282.99      318.79     74.63 o 
   4   7   6       54.33       -9.66     49.94 o 
   5   7   6       33.44       68.00     50.56 o 
   6   7   6      348.39      124.55    171.44 o 
   7   7   6        0.34       27.17     60.52 o 
   8   7   6       70.60       93.89     78.29 o 
   9   7   6        0.06       21.17     55.93 o 
  10   7   6       24.60      -74.51     56.57 o 
  11   7   6       15.79     -102.75     68.50 o 
  12   7   6       14.68      254.34    143.50 o 
  13   7   6       43.52       72.75    116.10 o 
 -13   8   6       25.65       38.30     67.19 o 
 -12   8   6      449.12      677.17    105.52 o 
 -11   8   6       22.11        1.67     66.32 o 
 -10   8   6      320.86      299.71     59.93 o 
  -9   8   6      104.56      215.78     71.15 o 
  -8   8   6      595.24      634.55     94.59 o 
  -7   8   6       14.61       -5.03     45.01 o 
  -6   8   6     1221.82     1279.79    120.18 o 
  -5   8   6      105.58      113.05     52.86 o 
  -4   8   6       29.98       41.28     46.36 o 
  -3   8   6       46.38      -30.13     42.10 o 
  -2   8   6       37.92       50.94     46.60 o 
  -1   8   6     1454.24     1733.73    191.23 o 
   0   8   6      206.17      199.76     59.12 o 
   1   8   6       25.11       52.07     48.52 o 
   2   8   6      102.52       59.87     47.88 o 
   3   8   6      565.09      528.85     82.04 o 
   4   8   6      699.10      984.63    105.38 o 
   5   8   6      742.77      617.21    179.44 o 
   6   8   6      255.76      266.56     84.30 o 
   7   8   6      187.61      178.16     82.84 o 
   8   8   6       51.74       83.37     76.84 o 
   9   8   6      225.33      315.93    154.76 o 
  10   8   6      824.63      863.54    114.39 o 
  11   8   6      136.50       60.63     83.26 o 
  12   8   6      121.82      218.50    142.11 o 
 -13   9   6        8.07      -87.94     58.62 o 
 -12   9   6       13.62      -17.73     64.23 o 
 -11   9   6      291.32      249.36     63.13 o 
 -10   9   6      247.34      252.01    131.11 o 
  -9   9   6       68.89       92.97     63.05 o 
  -8   9   6        1.22      -12.97     51.62 o 
  -7   9   6        0.32      -43.45     48.84 o 
  -6   9   6       37.90      -46.91     49.45 o 
  -5   9   6      285.91      223.89     64.67 o 
  -4   9   6     1737.63     1758.44    206.91 o 
  -3   9   6      188.20       81.71     62.87 o 
  -2   9   6        7.66       36.50     45.05 o 
  -1   9   6      244.63      121.38     68.20 o 
   0   9   6      194.55      125.24     58.83 o 
   1   9   6      113.98       83.12     51.78 o 
   2   9   6     1268.74     1149.19    114.21 o 
   3   9   6      108.19       46.55     50.10 o 
   4   9   6       46.99       20.28     52.30 o 
   5   9   6      147.35      128.52     58.24 o 
   6   9   6      904.87      940.10    108.62 o 
   7   9   6      622.45      486.13    112.25 o 
   8   9   6      546.99      526.47    340.69 o 
   9   9   6      141.05      190.25     94.61 o 
  10   9   6       55.48       32.65     97.40 o 
  11   9   6        0.26      -49.72     81.82 o 
  12   9   6      103.17       74.61    137.08 o 
 -12  10   6       11.26       39.78     68.84 o 
 -11  10   6       38.25       78.32     78.36 o 
 -10  10   6       77.15       83.40     75.20 o 
  -9  10   6       79.69       30.89     58.53 o 
  -8  10   6      199.81      144.25     66.01 o 
  -7  10   6       81.40      119.44     63.24 o 
  -6  10   6       34.44       29.57    103.21 o 
  -5  10   6       63.92       60.72     53.74 o 
  -4  10   6        5.81      -16.95     55.09 o 
  -3  10   6        0.52       26.48     52.07 o 
  -2  10   6      110.51      203.35     63.43 o 
  -1  10   6        2.08       29.75     48.82 o 
   0  10   6        0.89      -59.66     43.35 o 
   1  10   6       65.49       64.88     53.84 o 
   2  10   6      142.07      130.44     66.24 o 
   3  10   6       10.48       52.40     53.06 o 
   4  10   6      154.06      167.22     63.03 o 
   5  10   6      210.42      240.34     95.48 o 
   6  10   6      384.17      272.56     95.42 o 
   7  10   6       46.51      -39.19     57.26 o 
   8  10   6        0.41      -82.45     69.70 o 
   9  10   6       35.49       34.78     79.58 o 
  10  10   6       60.79       95.65     98.12 o 
  11  10   6        3.09       81.13     96.20 o 
 -11  11   6      260.73      381.61    114.95 o 
 -10  11   6      300.06      204.38     90.29 o 
  -9  11   6      377.02      716.97    139.76 o 
  -8  11   6       30.89      -36.68     56.20 o 
  -7  11   6        0.20      -50.40     52.70 o 
  -6  11   6       27.80       72.02     57.98 o 
  -5  11   6      324.93      433.23     93.91 o 
  -4  11   6     1587.82     1485.90    134.97 o 
  -3  11   6      317.06      328.70     76.54 o 
  -2  11   6       68.14       87.85     57.38 o 
  -1  11   6       21.99       64.12     58.25 o 
   0  11   6      187.60      227.29     65.35 o 
   1  11   6      315.26      250.94     86.89 o 
   2  11   6     1259.55     1561.57    212.14 o 
   3  11   6       39.29       37.02     57.83 o 
   4  11   6       33.60       51.26     60.17 o 
   5  11   6      106.21      202.38     72.80 o 
   6  11   6      992.48      808.95    107.03 o 
   7  11   6      945.15     1136.47    136.32 o 
   8  11   6      509.90      687.20    106.17 o 
   9  11   6      102.04      141.76    126.09 o 
  10  11   6       25.63       14.88     90.50 o 
 -10  12   6       51.47       44.09     88.74 o 
  -9  12   6       24.02      -54.27    118.03 o 
  -8  12   6       92.89       47.15     74.88 o 
  -7  12   6      136.98      217.74     75.26 o 
  -6  12   6      104.15       97.50     83.71 o 
  -5  12   6       32.13      -21.68     59.49 o 
  -4  12   6       54.40      -28.14     49.82 o 
  -3  12   6      100.21      109.23     65.23 o 
  -2  12   6       11.86       63.80     54.51 o 
  -1  12   6      615.73      546.60     94.23 o 
   0  12   6      127.88       47.54     55.82 o 
   1  12   6      174.10       76.34     64.52 o 
   2  12   6       20.62        3.24     56.68 o 
   3  12   6      176.82      120.69     65.53 o 
   4  12   6      227.68      260.27     78.96 o 
   5  12   6       95.68      120.27     93.32 o 
   6  12   6       41.02       -9.57     56.83 o 
   7  12   6       14.87      -20.74     59.04 o 
   8  12   6       69.20       47.34     69.21 o 
   9  12   6       73.83      117.23    103.14 o 
  -9  13   6       25.70       13.11     71.65 o 
  -8  13   6       18.83       -8.02     75.19 o 
  -7  13   6       10.47       30.09     81.94 o 
  -6  13   6        1.72      -37.86     56.78 o 
  -5  13   6      173.48      144.07     76.32 o 
  -4  13   6      387.59      223.43    130.63 o 
  -3  13   6       17.76        9.79     58.67 o 
  -2  13   6       77.93      157.41     78.31 o 
  -1  13   6        8.57      -59.20     95.32 o 
   0  13   6       14.56      -17.90     55.75 o 
   1  13   6       90.22      185.64     75.22 o 
   2  13   6       20.90       25.53     62.64 o 
   3  13   6        8.00       -2.19     57.72 o 
   4  13   6        4.88       80.45     65.47 o 
   5  13   6        9.02      -59.62     62.95 o 
   6  13   6      227.60      248.65     81.55 o 
   7  13   6      360.80      413.49     97.15 o 
   8  13   6      244.03      229.11    153.21 o 
  -8  14   6      135.74      116.78    111.57 o 
  -7  14   6      679.62      709.97    143.52 o 
  -6  14   6      256.68      374.44    119.89 o 
  -5  14   6        3.92       13.11     71.09 o 
  -4  14   6       16.63       71.16     68.94 o 
  -3  14   6       56.09       70.66     65.56 o 
  -2  14   6      273.22      227.46     83.77 o 
  -1  14   6      516.43      475.35     95.81 o 
   0  14   6      178.79      116.39     71.82 o 
   1  14   6        6.19       -4.20     63.48 o 
   2  14   6      236.69      194.30     94.88 o 
   3  14   6      649.28      651.45    146.78 o 
   4  14   6      769.96      764.44    117.54 o 
   5  14   6      567.93      414.24    104.24 o 
   6  14   6       63.25      113.19     81.68 o 
   7  14   6       72.06      125.77    160.64 o 
  -6  15   6        7.95       30.70     82.58 o 
  -5  15   6        1.53      -15.10    111.05 o 
  -4  15   6        5.83       -6.17     70.07 o 
  -3  15   6       10.77      -72.17     90.88 o 
  -2  15   6       17.54      107.56     85.89 o 
  -1  15   6       13.92      -12.26     75.73 o 
   0  15   6      117.87      212.17     88.45 o 
   1  15   6       18.37      -59.68     71.83 o 
   2  15   6      220.50      145.49     97.71 o 
   3  15   6       69.12      -27.64     75.29 o 
   4  15   6       56.08      131.13     89.56 o 
   5  15   6        0.00       11.29     84.18 o 
  -4  16   6       93.14        8.80    194.05 o 
  -3  16   6       35.29       23.32     77.38 o 
  -2  16   6      221.92      261.64    108.20 o 
  -1  16   6      329.61      185.36    120.86 o 
   0  16   6      214.55      228.98    101.08 o 
   1  16   6      109.50      309.58    109.57 o 
   2  16   6       17.48       35.78     75.74 o 
   3  16   6       42.28      -48.85     86.24 o 
 -13   1   7       25.48      113.94     90.57 o 
 -12   1   7        6.08       -9.12     80.75 o 
 -11   1   7       53.85       76.58     78.86 o 
 -10   1   7      373.35      517.92    108.23 o 
  -9   1   7      203.98      245.47     58.83 o 
  -8   1   7      126.04      151.17     49.12 o 
  -7   1   7       33.72      -12.47     46.84 o 
  -6   1   7      529.42      509.61     80.44 o 
  -5   1   7     1112.93     1108.00    140.80 o 
  -4   1   7     1951.90     2233.58    194.00 o 
  -3   1   7      248.08      369.73     93.94 o 
  -2   1   7     1673.30     1724.03    173.48 o 
  -1   1   7       28.53       11.22     53.94 o 
   0   1   7       78.64       -5.59     92.44 o 
   1   1   7      484.05      462.30    121.59 o 
   2   1   7     2374.36     2007.08    189.56 o 
   3   1   7      277.62      518.34    105.88 o 
   4   1   7       69.07      122.71     70.20 o 
   5   1   7     1724.30     1589.89    131.48 o 
   6   1   7      320.89      216.14     68.27 o 
   7   1   7     1122.13     1191.05    121.43 o 
   8   1   7     1304.42     1275.32    141.66 o 
   9   1   7      257.04      159.54     85.77 o 
  10   1   7       29.47       -7.16     64.58 o 
  11   1   7       17.52        4.61     55.01 o 
  12   1   7      213.17      366.20    213.08 o 
 -13   2   7       58.66      107.31     86.76 o 
 -12   2   7       93.12       33.08     83.06 o 
 -11   2   7       71.20       79.16     78.73 o 
 -10   2   7       72.01      105.75     71.57 o 
  -9   2   7      456.12      331.44     64.66 o 
  -8   2   7      368.56      272.88     89.84 o 
  -7   2   7      746.65      698.17    194.02 o 
  -6   2   7      151.40      220.37     65.37 o 
  -5   2   7      593.18      683.30     89.27 o 
  -4   2   7       14.69       11.22     54.61 o 
  -3   2   7      155.40      260.89    111.15 o 
  -2   2   7      274.39      118.31     61.41 o 
  -1   2   7     1666.40     1433.20    160.10 o 
   0   2   7       94.29      124.08     68.23 o 
   1   2   7      611.84      734.68    122.60 o 
   2   2   7      907.83     1061.06    144.15 o 
   3   2   7      142.24      192.66     61.09 o 
   4   2   7     1757.27     1936.51    216.42 o 
   5   2   7      915.79      949.81    108.62 o 
   6   2   7      707.20      719.71    125.45 o 
   7   2   7       31.67       -0.49     49.45 o 
   8   2   7      109.30       33.26     88.29 o 
   9   2   7      178.62      175.95     70.74 o 
  10   2   7      396.13      336.33     84.01 o 
  11   2   7      221.31      387.71     90.54 o 
  12   2   7       81.42       54.10    117.72 o 
 -13   3   7        4.38      -18.41     81.08 o 
 -12   3   7       32.28      103.44    150.85 o 
 -11   3   7       22.37       -0.33     73.17 o 
 -10   3   7        8.48       64.05     74.95 o 
  -9   3   7       82.05       50.38     57.31 o 
  -8   3   7        1.47      -22.22     49.61 o 
  -7   3   7       71.73       15.41     53.19 o 
  -6   3   7      192.20      133.52     56.94 o 
  -5   3   7      744.38      625.78    160.87 o 
  -4   3   7      175.53       82.91    105.58 o 
  -3   3   7      193.82      234.38     79.18 o 
  -2   3   7      249.15      149.53     74.57 o 
  -1   3   7       83.80       70.10     62.35 o 
   0   3   7       89.36       74.55     64.48 o 
   1   3   7        2.09       16.27     47.07 o 
   2   3   7      171.15      196.35     58.00 o 
   3   3   7       12.32       59.12     50.55 o 
   4   3   7       26.54       48.79     51.83 o 
   5   3   7      113.70      138.47     60.70 o 
   6   3   7       84.89       37.33     54.18 o 
   7   3   7        3.55       61.89     52.36 o 
   8   3   7     1060.43      972.97    113.74 o 
   9   3   7       33.41       67.95     64.08 o 
  10   3   7      136.04       81.44     67.54 o 
  11   3   7        0.15       22.63    103.51 o 
  12   3   7       35.37      -79.31    111.65 o 
 -13   4   7      203.56      102.69     89.16 o 
 -12   4   7      144.29      210.09    101.28 o 
 -11   4   7      162.40      102.78     89.41 o 
 -10   4   7        0.02      -77.61    106.08 o 
  -9   4   7      115.34       24.48     55.19 o 
  -8   4   7      526.04      429.62     80.57 o 
  -7   4   7      628.83      603.08    139.95 o 
  -6   4   7      143.53      140.79     63.90 o 
  -5   4   7     1254.98     1337.25    119.85 o 
  -4   4   7      289.45      247.45     64.23 o 
  -3   4   7      436.57      277.11     68.18 o 
  -2   4   7     1178.64     1236.37    116.60 o 
  -1   4   7     2141.65     1954.26    165.05 o 
   0   4   7      850.49      916.01    112.41 o 
   1   4   7      614.81      594.70     87.54 o 
   2   4   7      334.86      432.64     76.28 o 
   3   4   7      236.90      276.13     71.05 o 
   4   4   7      148.44       95.24     57.02 o 
   5   4   7     1356.62     1517.94    136.06 o 
   6   4   7      556.40      616.98    104.00 o 
   7   4   7       46.04      -32.19     53.07 o 
   8   4   7      111.10       47.73     54.97 o 
   9   4   7      398.29      501.65     93.84 o 
  10   4   7      788.03      736.31    124.21 o 
  11   4   7      741.32      609.52    133.12 o 
 -12   5   7      153.77      334.82    112.13 o 
 -11   5   7       91.98       65.25    137.77 o 
 -10   5   7       67.62       80.49    114.48 o 
  -9   5   7        7.67      -44.33     56.65 o 
  -8   5   7      131.27      163.35     64.92 o 
  -7   5   7        2.06      -24.32     47.89 o 
  -6   5   7       90.59       37.96     52.73 o 
  -5   5   7       30.28      -24.74     47.25 o 
  -4   5   7      300.25      191.15     50.39 o 
  -3   5   7      125.48      121.43     47.39 o 
  -2   5   7        2.42      -13.79     37.18 o 
  -1   5   7      257.42      224.31    121.46 o 
   0   5   7      207.76      157.02     59.86 o 
   1   5   7      608.60      504.34     83.90 o 
   2   5   7      268.03      269.50     87.11 o 
   3   5   7      494.37      464.03     83.37 o 
   4   5   7      211.53      142.66     60.71 o 
   5   5   7        0.44       15.39     51.70 o 
   6   5   7       27.82      -49.23     51.85 o 
   7   5   7      274.55      334.65     81.17 o 
   8   5   7        1.66      -10.29     57.08 o 
   9   5   7      130.36       79.56     64.02 o 
  10   5   7       46.79      -24.76     58.27 o 
  11   5   7       64.52      227.71    106.65 o 
 -12   6   7        1.40      126.62    146.28 o 
 -11   6   7       82.25       43.65    125.00 o 
 -10   6   7        0.08      -73.06    104.10 o 
  -9   6   7        3.12      -23.70     58.18 o 
  -8   6   7      141.40      254.49     74.50 o 
  -7   6   7      304.90      330.39     76.03 o 
  -6   6   7       17.17       -8.56     52.42 o 
  -5   6   7      568.46      419.26     68.14 o 
  -4   6   7        1.90       29.08     41.80 o 
  -3   6   7       43.50        6.23     37.79 o 
  -2   6   7      246.82      212.72     81.08 o 
  -1   6   7      252.12      326.90    113.98 o 
   0   6   7      220.71      171.34     59.53 o 
   1   6   7      102.03       76.97     53.82 o 
   2   6   7       15.96      -26.44     46.32 o 
   3   6   7      317.51      223.62     65.73 o 
   4   6   7        3.53       46.21     55.93 o 
   5   6   7      756.16      672.35    100.11 o 
   6   6   7       48.41       -0.68     52.91 o 
   7   6   7       10.69       30.52     57.36 o 
   8   6   7      183.65      233.33     75.98 o 
   9   6   7      417.16      437.39     92.15 o 
  10   6   7      107.62      152.55     75.48 o 
  11   6   7      435.70      339.76    114.00 o 
 -11   7   7      191.97      357.43    150.54 o 
 -10   7   7      446.62      683.74    183.52 o 
  -9   7   7      637.24      699.66    127.75 o 
  -8   7   7     1164.43      803.55     88.74 o 
  -7   7   7       20.70       12.62     57.13 o 
  -6   7   7       75.42       88.28     58.08 o 
  -5   7   7      678.87      748.84    112.82 o 
  -4   7   7      679.51      750.69     97.14 o 
  -3   7   7      466.15      559.55    154.96 o 
  -2   7   7       24.48        9.83     53.04 o 
  -1   7   7      848.44      757.17    153.06 o 
   0   7   7      992.37      955.68    142.29 o 
   1   7   7     1693.88     1296.96    221.95 o 
   2   7   7     1127.18     1144.61    188.60 o 
   3   7   7     1360.59     1466.12    194.52 o 
   4   7   7      217.47      273.47     96.43 o 
   5   7   7        2.79       58.87     60.58 o 
   6   7   7      413.42      351.14     83.28 o 
   7   7   7      649.75      980.59    276.17 o 
   8   7   7      874.72      783.08    134.45 o 
   9   7   7      132.41       29.40     66.37 o 
  10   7   7        4.84       18.01     66.30 o 
 -11   8   7       58.36       84.91    127.55 o 
 -10   8   7      120.37      107.80     93.34 o 
  -9   8   7       20.97      -74.93     53.41 o 
  -8   8   7        0.74       46.77     57.82 o 
  -7   8   7       88.39       59.89     61.02 o 
  -6   8   7      105.61       53.04     60.34 o 
  -5   8   7       35.83       55.67     55.40 o 
  -4   8   7       55.39       74.79     55.64 o 
  -3   8   7        2.49       26.73     51.32 o 
  -2   8   7      440.39      509.51    167.02 o 
  -1   8   7       99.86       49.09     55.91 o 
   0   8   7      122.16      148.86     68.77 o 
   1   8   7      227.65      174.84    113.00 o 
   2   8   7        4.16       73.97     76.21 o 
   3   8   7       19.90      -44.44     73.35 o 
   4   8   7      144.09       55.49     73.55 o 
   5   8   7        1.33      -14.85     65.21 o 
   6   8   7       50.58      -20.78     68.09 o 
   7   8   7        3.72      -35.84     57.28 o 
   8   8   7       29.57        7.82     62.76 o 
   9   8   7       37.25      -20.63    105.80 o 
  10   8   7      109.01      -16.80     68.16 o 
 -10   9   7      127.45       43.22    122.64 o 
  -9   9   7       22.80       77.26     65.83 o 
  -8   9   7        0.58       15.43     63.76 o 
  -7   9   7       20.43      -37.49     54.35 o 
  -6   9   7       14.92       25.11     59.15 o 
  -5   9   7      130.77       95.22     74.14 o 
  -4   9   7      345.84      333.74     94.94 o 
  -3   9   7      211.17      120.35    142.54 o 
  -2   9   7      128.51       87.79     61.88 o 
  -1   9   7       47.40       73.75     57.33 o 
   0   9   7       94.92      258.17     71.90 o 
   1   9   7      451.47      557.51     94.00 o 
   2   9   7      623.45      609.31     95.04 o 
   3   9   7      549.35      538.27    131.61 o 
   4   9   7      193.69      134.00    124.92 o 
   5   9   7       20.11       36.95     87.00 o 
   6   9   7       93.67      -62.80     68.85 o 
   7   9   7       68.63      126.51    122.87 o 
   8   9   7      211.72      307.32    109.01 o 
   9   9   7       11.42       55.61     76.55 o 
  -9  10   7      309.05      262.57     87.79 o 
  -8  10   7      122.19      193.85     75.98 o 
  -7  10   7      140.50       11.22     62.81 o 
  -6  10   7      114.60      101.36     68.32 o 
  -5  10   7        2.25      -62.88     53.37 o 
  -4  10   7       46.94       53.97     61.98 o 
  -3  10   7       30.48      -15.14     57.25 o 
  -2  10   7      897.71      990.59    117.25 o 
  -1  10   7      601.42      695.42    115.43 o 
   0  10   7      823.57      873.09    111.23 o 
   1  10   7        5.27       81.23     61.90 o 
   2  10   7        4.18        3.55     55.93 o 
   3  10   7       76.92      -22.15     74.51 o 
   4  10   7      839.01      833.76    141.69 o 
   5  10   7      405.38      498.77    121.91 o 
   6  10   7      275.96      264.91    107.53 o 
   7  10   7       25.00       23.31    110.65 o 
   8  10   7        9.68       26.89     98.99 o 
  -8  11   7       74.57       26.66     69.69 o 
  -7  11   7      223.51      162.51     74.22 o 
  -6  11   7       44.99       -7.25     62.29 o 
  -5  11   7       68.10        0.40     64.27 o 
  -4  11   7        7.17      -34.80     58.34 o 
  -3  11   7        3.11       14.78     59.41 o 
  -2  11   7        2.43       42.95     58.53 o 
  -1  11   7       49.18       67.40     62.90 o 
   0  11   7       83.08       57.43     63.23 o 
   1  11   7        6.49       16.34     59.43 o 
   2  11   7        6.28      -26.73     91.72 o 
   3  11   7        0.95      -87.15     66.17 o 
   4  11   7      128.18       93.08     98.17 o 
   5  11   7       25.52      -16.70     77.37 o 
   6  11   7       40.02       32.76     84.47 o 
   7  11   7       10.46       -4.17     82.38 o 
  -7  12   7      245.19      203.38    135.59 o 
  -6  12   7      288.95      345.05     91.01 o 
  -5  12   7       71.52       97.15     71.60 o 
  -4  12   7        7.20       51.20     65.08 o 
  -3  12   7       50.99       57.00     69.35 o 
  -2  12   7      512.23      731.30    111.27 o 
  -1  12   7      789.06      799.24    116.59 o 
   0  12   7      177.57      223.79     80.01 o 
   1  12   7        0.33      -38.04     59.76 o 
   2  12   7      253.29      218.52     93.93 o 
   3  12   7      314.36      392.96     93.36 o 
   4  12   7      902.31      956.75    124.47 o 
   5  12   7      511.35      461.37    128.00 o 
   6  12   7      244.71      188.05    185.56 o 
  -5  13   7      127.83      132.00     93.56 o 
  -4  13   7      260.77      242.90    155.06 o 
  -3  13   7      190.92      127.66     75.90 o 
  -2  13   7       36.52      107.31     72.72 o 
  -1  13   7        1.51        7.33     65.20 o 
   0  13   7       46.20       -2.41     62.23 o 
   1  13   7      439.25      449.75     99.01 o 
   2  13   7      507.70      508.87    102.40 o 
   3  13   7      319.26      543.93    123.17 o 
   4  13   7       63.22      -13.57     72.41 o 
  -2  14   7       49.86       47.78     70.49 o 
  -1  14   7      126.97       93.68     75.00 o 
   0  14   7       13.21       48.65     67.83 o 
   1  14   7       24.20      -81.63    114.27 o 
  -9   0   8       24.15      156.26    128.87 o 
  -8   0   8      750.95      660.29    180.10 o 
  -7   0   8      706.09     1094.77    220.21 o 
  -6   0   8      483.15      572.37    164.55 o 
  -5   0   8      419.84      562.84    157.90 o 
  -4   0   8       94.88      104.25    102.16 o 
  -3   0   8       96.75       83.59    101.62 o 
  -2   0   8      747.56     1146.61    222.14 o 
  -1   0   8      657.81      280.34    132.43 o 
   0   0   8      307.47       96.13    104.33 o 
   1   0   8      115.46       -3.71     89.94 o 
   2   0   8       49.22      141.33    112.08 o 
   3   0   8     1938.07     2232.55    308.49 o 
   4   0   8      852.04     1087.26    226.09 o 
   5   0   8      928.90     1479.63    259.98 o 
   6   0   8      235.82      128.48    134.06 o 
   7   0   8       59.59       89.40    129.87 o 
   8   0   8      121.59      174.92    145.66 o 
   9   0   8       21.78       33.05    128.17 o 
  -9   1   8       92.73      212.28     94.34 o 
  -8   1   8       33.10       53.35     79.34 o 
  -7   1   8        2.53      -74.65     62.36 o 
  -6   1   8        7.47       61.59     69.31 o 
  -5   1   8       68.41       86.58     71.22 o 
  -4   1   8      135.49       91.00     76.54 o 
  -3   1   8      159.26      143.46    172.83 o 
  -2   1   8       80.54       -4.43     61.63 o 
  -1   1   8       14.26        7.68     64.96 o 
   0   1   8      117.89        5.45     65.48 o 
   1   1   8      170.01      392.20    132.66 o 
   2   1   8      112.47       99.20     78.97 o 
   3   1   8       24.04        9.01     65.30 o 
   4   1   8       57.39       26.09     72.32 o 
   5   1   8      531.47      640.58    128.04 o 
   6   1   8      258.49       71.16    104.95 o 
   7   1   8       23.89       42.91     82.98 o 
   8   1   8       45.95       14.58     84.28 o 
   9   1   8        5.37      -44.37     85.08 o 
 -10   2   8        2.71       27.79    109.29 o 
  -9   2   8       12.86        2.51     81.72 o 
  -8   2   8      299.00      453.00    103.42 o 
  -7   2   8      464.17      438.17    110.44 o 
  -6   2   8      112.02       52.74     71.35 o 
  -5   2   8        7.81      -66.59     62.97 o 
  -4   2   8       71.47       12.99    123.05 o 
  -3   2   8      250.94      111.57     85.10 o 
  -2   2   8      281.79      244.71     90.21 o 
  -1   2   8      207.35      -15.53     63.47 o 
   0   2   8      209.75      145.64     98.03 o 
   1   2   8        2.93      -64.25     60.73 o 
   2   2   8        2.73      -79.88     66.23 o 
   3   2   8      152.31      120.65     93.15 o 
   4   2   8       29.71      232.54     89.73 o 
   5   2   8      165.77      174.11     91.80 o 
   6   2   8      193.92      142.32     83.74 o 
   7   2   8       18.07       33.44     79.83 o 
   8   2   8       30.51       66.05     89.84 o 
   9   2   8       38.62       46.04     85.64 o 
 -10   3   8      262.97      327.87    149.38 o 
  -9   3   8      364.06      182.21     78.10 o 
  -8   3   8      126.02       66.62    102.51 o 
  -7   3   8        1.34      -79.69     62.21 o 
  -6   3   8      162.74      195.98     87.57 o 
  -5   3   8      898.74      628.74    127.70 o 
  -4   3   8      207.13      251.96    138.89 o 
  -3   3   8      176.98      134.53    190.63 o 
  -2   3   8      104.58      190.46     83.80 o 
  -1   3   8        0.73       18.48     61.24 o 
   0   3   8      356.99      417.78    105.17 o 
   1   3   8      576.03      387.31    132.47 o 
   2   3   8      465.45      375.33    104.97 o 
   3   3   8      280.78      378.91    107.11 o 
   4   3   8      125.93      -15.81     74.66 o 
   5   3   8        4.29      -13.91     75.09 o 
   6   3   8      246.42      160.35    229.18 o 
   7   3   8       46.19       34.85     84.58 o 
   8   3   8      296.35      287.45    176.43 o 
  -9   4   8      232.60      260.73    111.06 o 
  -8   4   8       14.40       27.49     65.21 o 
  -7   4   8        4.00       65.11     74.52 o 
  -6   4   8       14.08      -39.67     68.35 o 
  -5   4   8       31.71       -6.65     66.42 o 
  -4   4   8        1.05        9.68     64.72 o 
  -3   4   8       17.33       78.67     70.04 o 
  -2   4   8       21.52       48.50     66.05 o 
  -1   4   8        3.54       45.39     65.39 o 
   0   4   8        3.22      -13.63     85.70 o 
   1   4   8        6.33       20.15     70.56 o 
   2   4   8        3.41       33.02     73.24 o 
   3   4   8       17.72        1.98     70.73 o 
   4   4   8        4.07      -49.21     69.44 o 
   5   4   8       34.70      -24.77    131.40 o 
   6   4   8        2.19      -52.63     74.05 o 
   7   4   8      160.05      102.30     70.82 o 
   8   4   8        3.51       -5.00     67.08 o 
  -9   5   8      650.06      867.68    116.07 o 
  -8   5   8      491.48      528.41    107.60 o 
  -7   5   8       50.17        2.98     62.83 o 
  -6   5   8       50.26      -84.24     66.38 o 
  -5   5   8      933.47      766.52    133.08 o 
  -4   5   8      179.20       85.98    108.13 o 
  -3   5   8      228.52      196.34     82.92 o 
  -2   5   8       53.51        5.88     61.69 o 
  -1   5   8       51.16      246.21     87.86 o 
   0   5   8      676.30      504.27    111.78 o 
   1   5   8      743.92      666.95    133.62 o 
   2   5   8      331.26      431.29    116.83 o 
   3   5   8      169.30      170.26     96.63 o 
   4   5   8       10.66       12.81     57.59 o 
   5   5   8       55.26      -20.01     58.46 o 
   6   5   8      374.85      315.82     88.51 o 
   7   5   8       55.79       30.86     67.93 o 
   8   5   8      213.56      -32.18     81.76 o 
  -8   6   8      138.90       16.91     84.87 o 
  -7   6   8      208.25      238.72     81.71 o 
  -6   6   8      409.80      365.48    133.16 o 
  -5   6   8      248.08      131.33    118.42 o 
  -4   6   8        0.74      -16.59     78.24 o 
  -3   6   8      389.07      243.52     90.86 o 
  -2   6   8      815.84      590.89    125.31 o 
  -1   6   8      425.78      226.33     92.42 o 
   0   6   8      230.10      262.07     93.80 o 
   1   6   8        5.47      -17.09     69.83 o 
   2   6   8        3.11       14.95     62.68 o 
   3   6   8       96.17      118.87     68.42 o 
   4   6   8       57.81       -0.12     62.16 o 
   5   6   8      249.30      228.65     78.25 o 
   6   6   8       74.65      -41.36     60.16 o 
   7   6   8       61.15       13.50     65.62 o 
  -8   7   8        5.98       55.57     70.12 o 
  -7   7   8       12.77       22.58     68.51 o 
  -6   7   8       25.83      109.72     67.22 o 
  -5   7   8       15.37       44.92     73.11 o 
  -4   7   8        0.09       42.08     74.19 o 
  -3   7   8        5.77      -54.95     62.95 o 
  -2   7   8        2.42       15.57     66.58 o 
  -1   7   8        8.93      -25.34     53.86 o 
   0   7   8       21.42       23.31     59.40 o 
   1   7   8       70.06       43.26     59.94 o 
   2   7   8        0.41      -82.46     54.97 o 
   3   7   8       18.65      -27.21     61.81 o 
   4   7   8       21.32      -65.92     59.43 o 
   5   7   8       64.71       64.99     66.53 o 
   6   7   8       10.24        6.11     65.84 o 
  -7   8   8       74.97       93.78    120.14 o 
  -6   8   8      264.15      414.88     92.45 o 
  -5   8   8      186.10      151.61     74.30 o 
  -4   8   8       17.44        3.32     63.02 o 
  -3   8   8      260.64      267.44     79.18 o 
  -2   8   8      529.23      583.51    152.56 o 
  -1   8   8      357.10      371.60     92.93 o 
   0   8   8      110.38      177.01     72.94 o 
   1   8   8       51.93       56.74     67.81 o 
   2   8   8        4.56      -85.78     57.19 o 
   3   8   8      305.41      202.05     78.91 o 
   4   8   8      117.55      232.99     85.96 o 
   5   8   8      218.19      181.16     86.71 o 
   6   8   8      130.74       39.13     73.04 o 
  -6   9   8      100.15      244.31    109.47 o 
  -5   9   8      120.77      110.41     74.42 o 
  -4   9   8      241.11      135.90     74.70 o 
  -3   9   8      302.76      317.03    108.81 o 
  -2   9   8       20.80     -101.47     67.65 o 
  -1   9   8       57.27       18.66     82.78 o 
   0   9   8       37.34      111.99    170.97 o 
   1   9   8       74.02      116.11     87.59 o 
   2   9   8      288.96      146.71    167.34 o 
   3   9   8      105.12       -5.68     91.03 o 
   4   9   8        0.08       56.52     69.95 o 
  -4  10   8       16.72      -46.45     68.69 o 
  -3  10   8       52.89       69.00     72.32 o 
  -2  10   8       89.16       51.89     86.79 o 
  -1  10   8      114.10       33.44     86.31 o 
   0  10   8        1.02       28.51     88.89 o 
   1  10   8        6.24        3.78    101.53 o 
   2  10   8       17.48      -56.81     78.88 o 
   3  10   8       68.12       35.24     91.43 o 
  -5   1   9      181.67      121.56     83.47 o 
  -4   1   9      290.63      198.79     96.15 o 
  -3   1   9       15.29       98.65     79.16 o 
  -2   1   9       35.57       12.35     81.85 o 
  -1   1   9        0.38       17.31     74.87 o 
   0   1   9       44.18       33.04     77.88 o 
   1   1   9      117.04      207.27     98.98 o 
   2   1   9      179.35      320.47    109.07 o 
   3   1   9       17.59      -55.33     79.97 o 
  -4   2   9        0.64       60.01     77.29 o 
  -3   2   9       93.06       66.73     78.46 o 
  -2   2   9       63.83      -75.35     65.72 o 
  -1   2   9      126.29      125.77     85.61 o 
   0   2   9        1.35      -92.19     61.46 o 
   1   2   9       15.39       26.07     77.95 o 
   2   2   9       19.71       22.96     80.16 o 
   3   2   9       81.72       50.07     86.90 o 
  -4   3   9       92.50      121.13     91.10 o 
  -3   3   9        9.08       53.19     84.26 o 
  -2   3   9       12.99      -44.22    123.62 o 
  -1   3   9        0.11       -6.97     74.08 o 
   0   3   9        0.35      -29.87     75.18 o 
   1   3   9       22.97       63.29     88.25 o 
   2   3   9        6.20      -49.37     79.12 o 
  -3   4   9      233.57      132.53     95.12 o 
  -2   4   9      319.59      198.07    109.60 o 
  -1   4   9      226.47      180.17    100.52 o 
   0   4   9        1.99       58.42     83.44 o 
   1   4   9       11.64      -26.38     77.91 o 
                                                 
